# Supplementary material for: Comparative Transcriptome of Wild Type and Selected Strains of the Microalgae Tisochrysis lutea Provides Insights into the Genetic Basis, Lipid Metabolism and the Life Cycle
Source: PLoS One. 2014 Jan 29;9(1):e86889. doi: 10.1371/journal.pone.0086889 (PMC3906074; doi:10.1371/journal.pone.0086889)
Supplement: Table S1 — List of transcripts contained polymorphism identified between Tiso-Wt and Tiso-S2M2. (XLSX) [file pone.0086889.s007.xlsx]

## Sheet: Feuil1
	Positional polymorhism between transcripts Tiso-S2M2 and Tiso-Wt		Expressional polymorphism between Tiso-S2M2 and Tiso-Wt		Annotation
Putative EST	SNP	Indels	Over-express in Tiso-S2M2	Under-express in Tiso-S2M2	Putative annotation	Cellular pathway	Transcript putative sequence
TisoTranscripts-1	1	-	-	-	Dynein arm light chain	Others	GAAGGCGGGAGGACGGGCTTGGGGCTCCTGCTCCCTCCTTGATCCCTGAGTGAGGGAAGGTTCTGCTGAAGGTCTAGGTCTAACACCGAACACTCTCTTAAAAGCTCCAGCGTACTCTAGGGCAGCTAGGTAAGGCGTAAGGGCCGTCTCGCCGCCCCATCGATCCTCGATCCTCGTTCGCCGTTCGTCCCCAGCCCAAAATTCCCAGTGGAGTTTCCTAGCCCAATCCAGAAATTCACATTCCCCCCCGACTCCCGGCGGGGAGCGCGGTCAAAGCACCGCGCTGGACGCCGGTGCCGCTCGTGACGGAGTGGCCTAGAGCCCTCCGACAACGCTCGACTCGACAATGAACTTAATAGTAGTTGAAATGAGCGTTTCTGACGTTTGCCGTATTCGTAT…
TisoTranscripts-2	-	-	130.008	-	Retrotransposable element nucleocapside-like	Stress reponse	GTGCTCTTCCGATCTTTTTTTTTTAAAGGCAGCGTGGGCCGCAGCTTATGATGCAACTTTAGAATCTCAAGCCGACGCACTCGCTGACACACTACGCACTCACTCTCCCCCTATCCAATTTGCTCAAGGTGATAGGGTGGTTCGCAAGATTCCAGGACACCGCAACAAGCTCCTCTACCACTACAGCGGACCATACCGCATTGCTGAGGCGCTTGGCGCTGGCCGCTACCGACTACGCGACCAAGAAAATCGCCTCCTCTCCGAGGAGGTGCATGTGACTAACCTTCGTCCCTACTATACCCTCACAGATGAAGACCCCGTCCAAACAGATGAGTATCTGGTGGATGCACTTCTTGACCGCAAGGGTCGAGGCGATTCCAGACAGTATCTCGTCAAATG…
TisoTranscripts-3	-	-	24.1095	-	-	-	TTTTTTGAACCAAGTATAAACTTAATGTTTGTTGCAGTGCACAAGACGCGTCCACGAACACCGCCACCAGCGCCTCGCACAGCCAGGCCATTTCTAACCCCTGCTGCCACCCCCTCAAACTTAACGACAGTCAGCTAAAGGAGAGCAGACAAACAAGGCTGAGGTGAGTGGCTATCTTCAACAGTCACGTGACCCCACCGTGCCTCGGCCATCTCATCTCCATCTGCTCCAGGAGTACTCTAACCCTGCCCACTTGTGCATCGATCATCCGATCGTCTACAATGCGCTACACCAAGTTTCGTGCCACACTTGGTAATTGCAGACGATTCTACAGAAACGAAAGCTGGCCTTCAGCAACATAGTGAGACCCCCCCGCGCATCGCCAACCAGGTCCACACC…
TisoTranscripts-4	1	-	-	-	-	-	ATCCTTTTCGTCTTTTTCTCGCACCCTTCAGGGTGCGGAGAGTGTCCGCCTCCGACTCATCATCCGACTCCTCCGCCGCCGACTCACTAGTCGTCGAACATGGCGTAACCGCCACATCTAGCGCTTCGTCGGTCAGATCCATGCCATTGGAGGAGTCATTGGAGTCATCGCTCAAGTCCACCACCGAGGAGCCATTCTGCACGACGGCCTCCTCCTCAACTAGCTCCTTCGCCCCATCGGGCTCCTTGGCCACGTCCCAAAAGTCAAACATGTCGTCGTCGTCTTCCTTCTCGTCAATGATGGGCTCCAGCATAGCGTCCGCTTGAGCGTCGGACGCAATGTCCTCCACCACACGAGAGGCATCCGTGGAGTTCTCGGTCGCGGCCTCCGCGGAGGTCT…
TisoTranscripts-5	1	-	-	-	-	-	CACACACACACACACACACACCACCTTCCTCTCCCCTCTCACGCCTTCCCGTCCCTTTTCTGCTGGAACGTATCCCCACCACCCTTTGCGGCCGATGGTGCTCTCTCAGCTCCTTCTCCACGCAGCTGTCCTCCACGCCAAGCACGCGCTCGAGCTGCTCGGGCCGCAACTGCGCTCGCGAGCCGCCCGCCTCCGACGGACGCTTGCCGCCTCTCTCTGTGATTCCCAGCAGCAGGGTTGCAGCTGTGAGAGATTGGTGCGGGCGGAGCACGAGCTGAGCGCGGCGAGAAAGGCTGCAGAGGCCGCTGCAGCCGCCGCAGCCTCGCTGCACGCCGCAGAACTCGCATGGCTGCAAGCGCAGCTCCAACGTGCTGGAGAGGAGCAAGCAGCCGAAGAGGG…
TisoTranscripts-6	-	-	188.668	-	-	-	AACCAGATCTCCATCAAATCTCCTTCCCCCCCCTCTCCACCCCCACCCCCCCACCTCCCCTCGGCGCCAGACGGCCGAGCAAACAGATCGGCACATGTCCGCACAGCACGACACCGACATGGACCACGCCGACGACCTCCTCTCCTCCAGCTGCCCCACGAATGGAGAGGCCTCGAGGCACAGCAGGCTGGCGCGCAAGGCGGAATCGGCACGCCAGGCGCGCCTGCGGCACAAGCAGTTTGTGCAGGAGCTTCAGGACCAGGTGGCCGTGCTGACCAGCCGGCTCACGCAGCATGAGCTGCAGCCGTCGGCGTACCACGCAGTCCGCGAGCTCAAGGCTGCCCTCACGCCGGAGCAGCTAGGCACGCTCATAGGATGGTTGCATGCGTCGCAGGGCGA…
TisoTranscripts-7	-	-	OnlyTiso-S2M2	-	Protein unknown	-	TTGAATAAGAACTTACATTCTTCACTCGTCAATCATCCACGTCGCCAGTGGCGCAATTGCGGCATGAACAACGCCTCCCACGCCCGTGTTACCGAGATTGTGGATGCGAGGGTCACGCCAGTAGGGGACTATAGCCACCACCTGTGGCACAGATAACAGCGTCATCAATGCGAGTGATTCGCCCGCCCAGTTCATCGTGGTATTTCGTGCGCATCATCACAGGCCACATTGGAACAAAACTGAGCTCCGAGCACGTGCACACTTGTGTGGAGACGCGCACGCACAGGCCACATTGAAAAAAAAAACAACCCTCTTGGAAAAAGAGGAGGGGGTCATGATCGCGGTCATCGGGGTCACGATTCTGGTGGTGGTGGTGACACTACTGGTGGCAATTGTAGT…
TisoTranscripts-8	2	-	-	-	-	-	AAATGCACTCGGCATGCACCAAGTCAATGCGATCACCAGCATGGATGAGCCCACTTCTTCCGCGGCATGCACCAAGTTAGTGTGATCACCAGCATTGATGAGCCCACTTATTCCATCTTCAGTCCTCAAATGCACTCGGCATGATCCAACTTGATGCTTGCAAATGAGCCCTTCAGACTTATCGCACCGCCTCGGCATGCCGTCACTCGCGGGCTTCGAGTCGGGATACATTGCCACCTCAAATGAGATGCATTCACGGGAGCACGAAAATTCGAGTGCCTAACACCACCGGCGTGGCTCATACCGCAGATCACGAACATACTCGACTGGTATGGCTGTCGCTTTTTTGCTGCACGTCTATTTCGCCCCCCCCCCCCCCCAATATTCCTTCTTCACTTG…
TisoTranscripts-9	-	-	OnlyTiso-S2M2	-	Transcription factor like	Transcription regulation	GGGGAGGAGAAGAGGGATGACGACTGCGAGAGGGGGTGTCTCGGCGCCGCCGCCGCCGCGCCGTGTTCCCTACGCCCCCGGCCCCCGCCCTCCCTCGCCCCGCGCCGCCTCCCCGGGTACGTCCTCTGCCGGGCCGGCTCATTTGTGCGCCACCAATGTCACGCATCCAGGCTCTGCTCTCCCTCTCGCTACACGAGCTGCGCTCCTCGCGGCTGGAGGAGCTCTTCACAGCAATTGACACAGCGAGCAGTGATGATGCCACACTAATAACCAGCCTGGTCGAGCGGGTGTTCGAGGGCGAGGCGGGGCTAGCCGCACTGAGGGAGCCTCATGTGCAGCACGCCCTTGCACAGCGCGCGCTCGTCCACGCTGAGCCTTCCGTCCGCTGCTTTACACTAG…
TisoTranscripts-10	-	-	33.3162	-	-	-	GCCATCGCCGCCGCCGCCATCGCCACCGCCGCCATCGCCACCGCCGCCATCGCCACCGCCGCCAACGACACCGCCCCCTTCTCCTCCGTTAAGTGCAAGCTTAATTGGAGAGGCCAAGAGTGCCTCGAGCCGACGCGTTCGTTCGCGCATGGTATTGGATGCGTCGGCTCTTCAGGGTCAGCCGGTCGATCCGATCTACGACGTGCTCGACGACAGCGAAACGACAGCTAAAGTCTATCTCGTCGATCGTGTTGCCGGGATTAACCTCAATGCAACAGTCCTCCTCGCCTATTGTGGGCCCACTTGTGAGGAAGGTCCCGACGCCACGCTGACCGCCGTCCCCTTGCTGGGCTACGTGCAACGAGGAGACAACGTGCGCACGACTCCCCTCATCTCCAA…
TisoTranscripts-11	1	1	-	-	Acetyl- acetyltransferase	Protein regulation	GACGGGACGGACGCCCGTCTGCCACCCCGCCCCCCTCCTCTCCCCCCTCGCCCCCCCTCTTCCTCGCCCCTCTTCCTCGCCCCCGCCCCCTCTCTCGTGCTCACAGGCGATGTGGCGATTTCTCCTGCCCACCCGTCCCAGCGGCGCACTGCTCCGATGGCACTTGCACTCACGCCGTTTCTCGACCCATATGCGTGAGCCTGTCTGCATTGTCGGCGCTGCCAGGACACCGCTCGGGGGATTCAATGGCTCGCTCGCATCCCTCTCTGCGCCGCAGCTGGGCGCTGCTGCAATTATCGGCGCACTCGCAAAGGCCGGTGTCGCAAAGGAGGCTGTCGAGCAGTGCTGGATGGGCAACGTAGTCAGTGCAGGCGTCGGACAGGCGCCAGCTCGCCAAGC…
TisoTranscripts-12	2	-	-	-	-	-	CTGAACGAGCTCGTGGCCGCTCACGGCGGGCTCGCTGTTGGCCTCGACGCGCTGAGGATCCGCCTCGTGTCGCGCTTCGACGGGATGCAGTATTTCCAGCATGTCGCGCAGGGCACATGGAAGACGTACCTTGGTGACGCTAGGGTGCACGGGCTTAAACCACACGAGCGCACGCTCCGCTGGGTAGTTCTGCTGATGCAGTCGACCGGGGTTGTGCTGTACGTGCTTGTGTGCACACACACACGGTTGAGGCTCTCGCCTCGTGGCGTCGCTCTGCACCTCCTCCCCGTCTCTATTCGGCAACAACTTGGGTACAGCTCACAAGACTGTTGCCCTGTTGTACAGTGCCACCTGCGCTCTTCATGCTTCAGATGGCTATGGGAAGGGGCGAATCAGTGG
TisoTranscripts-13	-	-	24.6744	-	-	-	TGGTACATGCGAGACAGTAGCACATGGGCGTCACCAATCTCCTTGAAAACAGCGGGCGCTGCAGCGCCGGCGACGTGAAGGCTGCTTTCATCTATTGTAAGCTTAACAACTGCCGTGAAGACCGCCGACTTTCCGTGCCGAAGATCTTGGTGGTATGTGAAGTGGGAGTGCAGGTCGTACTTGAAGAGGAAGTCAACGAAGATGAGCTGCAGGCACGTGCTGTCCTGCACCGTCGACTCCATGTGGCGAAATCCAGCAAAAGAGAGACGCTTTATGATGGACTTGTTCATGTTCTCCCATGCCCACTTCCTGCTCTGATTCGCAGGGTGAGCACTCTGCAAAGCAGTCTTGTGAAGGTGCCGCAGACACGTTAGCGGACGGCGGCGGGCTTTGGAGAGC…
TisoTranscripts-14	-	-	82.9335	-	Gag polymerase Retrotransposons	Stress reponse	TGGGCGTCACCAATCTCCTTGAAAACAGCGGGCGCTGCAGCGCCGGCGCAGGCGGCTCGAGCCGACGCGCGGAGGCGCAGTTGGCCGTTCCCGGGTGAAGAGGTTGGCGCCACTGCCGTTCGGGGACGTGCACAAGCCGAAGCACGGAGCGCTCGACTGGCGACCTCTACGGCGCGGAGCCCCTTCTTAGGGCGCTAAGGCAGCGTCAGATACCGCCGAGCCACAGGTCCTTCCTAGACAAGCCCATCGGCTACTCAGAAGTCATTAGGGCTATTCGACAAATGGCCAAGGGTAAATCCACGGGACCGGACGGCATACCAATGGAGTTCTACCAAAGCTTCGAGAAGCTGGTGGCTCCGCGACTGATGGACATGTTCCACGAAGCTTACCGGACGGGAG…
TisoTranscripts-15	-	-	580.663	-	-	-	CGTGCACAAGCCGAAGCACGGAGGGATTCGCGTCAGCGTTGCGCCATTTCACCCACCTTTTCACAGCCGGCCGGGGCAACGCCATGTGCAGGAGCGCCCGAAGCAGTACCAAGACTCAGCAGAGGAAGACAACAACATCACAGACTCGGACGCCACGTACGAACTTTCATTCCATCAATCAGGAGACATCATACTCCACGACACGACGGTGTACGCCAGCACGTAGTGCAATATACCTCGCGCCTCTTAGACAAAGCGAAGGAAACCCCGCCGCCCGACCAGGCTCCCTTCGCGGAGCGATCAAAGACACCGAGGGACACAACGCAGACGGAACAGACGAGAGCGATACCTACATAACTAAAATGAACAACATCTGGATCTATACAAACAAACACTTAC…
TisoTranscripts-16	3	-	-	-	N-acetyltransferase	Energy metabolism	GGGAGAGGGAGGGAGGGAGGCGGGTTGAGAGAGAAGAGAGACGACTAAACCGACGGGCAGGGGGTGAGGGGTGAAGGGGGGAGGGGGACTGGCGCCAACTGAGCGCATCATGACACCCGAGAGCGCGACACTCGCCATGGCGGCGAACACGCTCACGCCACGGACGCTCGCGCTCGGCCGGCTCATCTTCCTCTGCGTGACCGATGAGGCGCTCGGTCGGATGACGAGGCACAGGCTGACACTTCTTCTCCTACACCTCGTGACCGGCGCGGGTGGTGCGACCTCTGCGCTCGAGCCGCCGCTCGGAGAGCTTCTTTCGCAGCTGGCCAACGAGGCAAACATGGCACCGGAATGGGTCAGCCAGTTTGAGCACGAGATGCGTGAGATGGTCATCGAGTC…
TisoTranscripts-17	2	-	-	-	-	-	CGGGCGTAGATCCACATCTTACAATATGCAAAGTAAAAATTTGCGCATTGACGGGGGCGCCCTCGCCTTCCTCCTAGTTTGCGCCTCAACTTGAACGATCGTCCCTCCCTTGTTGAAGAATGCAACCATGCCCGCTGCCCGAGTTGAAGAATGCAACCATGTGGGCGTCCGACTGCTGACGTCCGCCCTTGCACGCGCATGGGCAGCACGCCGGGTGGCGACGTCTTCAGAAGACTTTACACAGTTTCCACGCCGGCGGCGCAGACGGAGGCGGGCGCGACGGAGGAGGAGGCGGCCGCTGCGGCTGAGTCGAC
TisoTranscripts-18	1	-	-	-	-	-	GGCGGCGAGGGAGGCGGCGAGGGAGGCGGCGAGGTCGGTGGAGGAGGAGACGGAGGAGGCGCCGATGGCGGAGGAGGTGACGGCGGCGGCGGAGTGGGAGGCGGCAAAGACGGAGGCGGTGGCGCTGGAGGTGGAGTTGCGGGCGGTGGCGGTGAGGGTGGAGGTGGCGAGAGAGGCGGGGTGGATGGTGGAGGTGGCGAAGGAGGTGGTGGAGAAGGTGGAGGAGGCGACGGAGGTGGCGGTGACGGCGGCGGGCGCGACGGAGGAGGCGGCGGCCGCTGCGGCTGAGTCGACGGCACCGCCGGTGGGTAGCTCGGCGGCGGCGGCCACGGAAGTGTAACTCACTGTCCCATCTTTTCTGACGCTTTAACCAAACCATGGGCAACTCCGCCGGGCGAA…
TisoTranscripts-19	-	-	98.9518	-	Reverse transcriptase Retrotransposons LTR	Stress reponse	CACGAGGCACAGGCCTGGCCAGACATCTCACCAACCCCAAGGGGGGAACAGTCAAGCTGGTGTAGCACAAGCTACACCAGGTGTACCCACCCGCCAAGTGGGGAGAGGGATACAAAGGAAACAGGATACTGGAATTTCCTCTGCCGGAAGAGTACACACTAGACGGAAACACACCACTAGACAAAACGGAAGTGAAGCACTTAACGAAAGCCCTCCAGAAACTCGACGCCAGAACCCAAACCCAGAACGGGCCCCAACGATGGAAGGACAGACTCCCGGTCGATGAAAACACGTGGAAGCACTTGGCACGCATATACACCTCCTCAATGATAACGGCGAGAGACTCATACTTACATTTCCAACACATCACACACCGAAGAATAGGAACACATAACACAT…
TisoTranscripts-20	1	-	-	-	Inosine triphosphate pyrophosphatase	Energy metabolism	GTGTGCTCTTCCGATCTCTCCTCTTTCCTCTCCGCCCACCACAGTCGACCACGACCCCCCTGCTCCTCCTTCTCCTTGTGCTCGCCCGCGCCGGCGCGCTCAGAATGCCTCGGCCAAGCGTTACCTTTGTCACAGGCAACGCCAAGAAGCTCGAGGAGGTCTCCGCCATTCTCTCCGCCTCTGGAGCTCTTCCCTTTGAGCTCATCGCGCAGAAGATCGACCTTCCCGAACTTCAGGGAGAGCCCTCGCAGATCTCCGCACAGAAGTGCGCGCTCGCAGCCCGGGAGACAGGGGGCCCTGTGTTCGTCGAAGACACCTCGCTTTGCTTCAACGCACTCGGAGGGCTTCCAGGGCCATACATCAAGTGGTTCCTGGACAAAACGGGGCATGAGGGCCTCA…
TisoTranscripts-21	-	-	115.526	-	-	-	TTTTTTTTTTTTTTTTTCAAATTGTATGTTGCAATCTTTAGATCGTTATTCTTCATCATGACGGTACAGGCAACTAGCTCCATTAATGCAGTATCCTGGATAAATAAGCTTTATTAATTAGGTTTAAGATTGCATTTCACCATACAATGTTGTTTGCCCGTTGCGGGGTCCTTTTCCCAACATCCGGGGATGTCGTGGCTGGAAGAGCATTGGACGATTTGCCGCCCTTTCATGCGATTGTTCTTGCATTCAACCGCCATGAATCGGCGGCATGGTGTGGTGCCGCCGCTCCAAGGCCCATAAGGGCCCTGTAGTCCATGGCGTTGCTCACTTCGCGTTGGCGTTTGCGTTGCTCCGCTTTCGCTTTGTCTTGCTCGCACGTGCATTGGCGAAAACTAA…
TisoTranscripts-22	-	-	87.7471	-	-	-	TTTTTTTTTTTTTTTTGATGCTTTCTACGCAAGATGTAATGAGAGAAGTCCATGAACATGAACAACATGAAAAAGACGGAACACCGACGTGGGGAATTACTGTGAGGAGTCTCAGTGCGACTCAAATGCTGATTCGTTGCAGCAGTATGAGGTGTGTTGATGGAACGTGTAGCACGTACTGTGCGGGCTACAACAAGCAGTGCTCCGACCAAATCGAGTGCTGTCCTGATGCGACTGCACTCGGCGCGATGTGTCGTTCTGACAAACGCTCACCTACTGGCAAGCTCTGCATCTCGCATCTCGCCCAATGATCAGATGAATCAGAGCTCACCCTGCTCTTGGGTCGACAACCTCTTACCATGTGGTAAATGGTGTTATCATGCTACTCCTCACTTGTGC…
TisoTranscripts-23	-	1	-	-	UDP acetylglucosamine-dolichyl-phosphate	Energy metabolism	GGGGAAGGGAGGAGCGAGGGCGCGCGAGCATGGCGCCGCCGCCGGCTCGTCGCGCCGGTCTCTCGCCGCTGGCCGCAGCGGGGAGCGCGCTCGCGCTGGGCGTGGCGGGCATGCTGGGCGCGCCGCGGCTCAGCGCCCCCCCCGTCATGATGCTCGCCAATCTCCTCCTCTCGCTTGGCGGCTTCTTCATGACGTCGAAGATGAGCGTCGCGATGCGCGAGACCTTTGTCAAGGCTCGGCTCTTTGGGATTGACCTGAACAAGCCTGAGACGAAGCGCGACGCCAATGGCGTCCTTGTGCGGCCGTATGAAGGTCCGATTGTGCCAGAAGCCATGGGAGTCGTTGCGGGGACAGCCTACTTGGTCTGTATGTTCTGTTTCATCCCATTTGCCTTCTACG…
TisoTranscripts-24	-	-	78.0237	-	-	-	TTTTTTTTTTTTTTTTTGAAATAAATAAATAAATTATTAATGTTACAACTAACTTTATAGTTGGTTGCCATAGAGCGCGCCGCCGCTCCCCACCTCTCCTTCGGGCCCCCCGCCGCGGGAGCCCCCCCAGTAGTACCCATGGAGCTGTCGCTGGCGAAGCGACCGCGTCCGCCCGCAGAGGGCGAGCAGGTGAGCGCGACCCTGGTCGCGCCGCACGGCCCGTGGCCGTCGGGCGACTCTCCGGGAAAAAGCACCCGGGGGGGGGAAGGCACCTTTCGTCAACAAAGAGGAACGGCCCTTCCAGCTCGCGCCGTGAGCAGTTCTCGAGAAATAAACGACTGCGAGTCGAGTAGCCTGGGCCACCTTCAGGATACTCTCCTCGATCTTGAGCCACTCCCT…
TisoTranscripts-25	-	-	OnlyTiso-S2M2	-	-	-	GCCCTCCGACGAGCCCTCCGACGACGGAAGCGATACTAGGCGCTCTTGGTTATGGCCGTGCTACAAGTGTCGGAAGGGGAAAATGTACTACATGTGGGAGGGTGTCCTCATGTGCGACTCTTGCAACGCGACCGAGGAAGATTGATTCCCTTCCTGGTGTCTCTTCGATGCGGTAAGTGGAATGGCGTGGTACAACAAAAAGGATTCCCAAAATTGGGGAGGTTCTGACGCAGCGCCCTTCCTGCCCGCCGACCTCTCGGGGCGCGCCCTCATGCCGAGCCAAGGCGACGCTGTTCTTGTCGCGTATGTG
TisoTranscripts-26	5	1	-	21.0368	Gp12 protein	Protein regulation	TCTCCGGAGTGCACGGTGCTGGCGTCAGCATACCGGTAGGGGAGGGCATGTGCGCACCTATTGATCGAGACAACGGCCGGCGGCGGCGAGCCCTCTTTCTTTCTGTCGCTAGAGTGCTAGAGTACTCCTAGCTCCTAGAATTCTAATCCCGCAGTACACTCCTAGAGTACTCCGGGGGTAGCCAACTCCTGGCGCGTGCCCAACCCCTGGCACAGGCGTCCTTCGTGGCCCAGTCTCCCCAGCCGCTTTGGGTACGGCTCAGGTGAGCCGGCGCCAGCTAGAGGCACCACCAGCGCCCACTCGGTCGCCATGGCGTCGCAGAACTCGCCGGGCCAGGCGCGCGCGTCGGCACGCAACACTGACGAAAACGTCCCTCGAGACGAGGAGGGGCCAAGGGTG…
TisoTranscripts-27	-	-	216.687	-	-	-	GTACTCCGCGTGCACCCAACTCCTGGCGCGCGTAACCCCTAGCACACCTGTCCTTCGTGGCAAGAGCTTGGGACCCAGGCTACCCAAGGTGCCGGGCGACACACCGTAGGGCCAGGGCATCCCCTCCGCCCACTCCACCCCCATGGCATCCCCGGGCGCGCCCGCTGAGTCGCCGGACCTGGCGCGCGCGCCGGCGCACGGCGTCGACGAAAGCTTCCTTCGAGACGAGGAGGAGGCTGGGAGCGCGCGCGGCGGGCGTCCCAGGCGGCGGGCAGGTGCCCCGATATCATATACCAGCGGTGGGCGAACCCAACCGTCGGAGGATACCAAGCAGAGGGCTCTGCGGCTTTGCATGCCATCTGCCACTTGTACCACCCACCACCCACGGGCCGATCGCTC…
TisoTranscripts-28	1	-	51.7124	-	-	-	TTTTTCATGGGTCACAGAATGTCTGACGGCCGCGCACCACCGATCGACCTCTGGCCAGCAAAGTGTTTCCCAGAGCCGGTGGCGTGGTGGACGACGTGGCTGCGGGCGCGGGGAAAGGCGGCACGGGCGGAGGCGTGGGCGTGGTGGACGACGCGACTGCGGGTGGCGCAGAGGAGGATGACGCATGCGACTCAGGGTGCTTTGCGGGTTGCGGTTGCGGGTTGAACTGCGGCGTGAGCCGCCTTCCGCTCTGCGGCGCGGGCAAGCCTTCCGAAGCCCTCTCGGTAGGCGGGAGCCGAGTGGTTGCACCTTCACAGAAATGAGAGGAGCGACCCTGAAATGAGGGCAGGTTCGGGAGAGAAAAATAATGGGCCTCAGGTTGCACCTTCTTTATCAGTT…
TisoTranscripts-29	4	1	-	-	Protein with chromobox domain	Others	GGCCCGTGGCACATAGCGGTCAACGAGGACTGCGCCAGCTCACCTACGACGTATGCGACTCGTGTGGGTGAGATGTTTCACTCCTTGCTCGAGCTGGCGAGCTCCGTCTGCAAGTTCTCCTTGAACTCGTCGATCTTGGAGGGGGGGTACACGTTCCTCTCCGACTCCCACGTGTCGCCCTCAGGCCCGTAGCCACTCCAGCGGACCGCGATGTGGTTGTAGCCGCCACGGCGCACCATGCCCACCACTTTGTCGACCTGCCAGTCGCCCTCCAGGACCGTGCTCGAGGTGAGTGCGCGCTTCGTACCTGCTGATGGTCATACAGACGGGAACACGCGAGTCAGCGAATTGTGTGGCTCTCATGCTCGCACATGCGGGGCCGTGATATGCGTGCCTATC…
TisoTranscripts-30	-	-	41.1131	-	Reverse transcriptase	Stress reponse	GCGCCCGTTGCAATGAGCCAGTTCTCTTGTGCGGGGGCGGGGGGGCGAGGAGGGGGGGGGCAGCAGAGTGTGTTGCACTTCAATGCGGGGACAAAGCAAGTGTGCGATGGCGCGATAGCGGAGATGTTTTACGCGTGCAACATTCCTGCAGCTGTAGCGGATCACCCCAAATTCAAGAAGATGATTAACACACTGAAGACGGCACATCCCTCTTACAAGCCGCCAAATCGCAAGAGCATGTTGGGGCCACTGCTTGATGACACCGTGGCTCGGCTGCAACGTGAGGTGGAGCCGTTGCGGCAGCAGCTGTTGCACAAGGGATGCTCGATACTCTCCGATGGATCGGCGGAGTCCTGTCGCAAATTGACGACCACGGGCACGAGCATGTCGTCGCTTACT…
TisoTranscripts-31	1	-	-	-	Choline carnitine transporter	Membrane protein	GAGGAATCAACCCCCCCTTCATCACGATCCTCTCCGTCGTTCTCGTGGCGCAGTGAAGACCTTCCTCCTCCTCTTCTCCTCCCGAACCAAGCATGGTGAGGGTCGACCTGGGCAATGGGCTCTACAAGGAGACGGAGCATGACAGCAGCGAGGAGGCGGTCCAGTTCTCGCTCTCGCTCTCCTCCTTTGACAAGATCTGCCCGCGCTGGATCAGCCTCGGCCACAAGACCTGGGGCCTCCGTCTCAATTGGGTCTGTTCTTTGCTCGCCATCATCGTCCTCTGGGGCTTCGGCATCTGGTGCATTGCGGATGGTGAAGGAGGCGAGGTCGGCACCAACTTCGCGCTTGCGCAGTCGTGGGTGACACAGAACTTCACCTGGTTCTACATCGGCACTCAGG…
TisoTranscripts-32	1	-	-	-	Protein serine threonine kinase	Protein regulation	TTTTTTTTTTTTTTTTTGAACCAAGTATAATTAGTTTTGTTGTCTTCGTACAATGCATGCCTTGATCAGTCACCACAGGGTGCCACGCACGCACTTCCACGATCTCCACGCAGACACATACAATCAGTGGGTCAACACCAAAGCGTGCACATTCAAACCGCCGTGTTAACTAACGGCCCAACTAGAAGCCTAGCGCCTTCGTTAGCGAGGCAAGCGGCACCAGTGGCAGTACTCAGTATCCGGTATAGTCCGACCACGTGCATTTCGGATCCCGAAAGTATGTAGCATCACAACTCCCGGTTTGCGCAACCATCGACAACAAAATGAAGGACATCGTGCCGCATGTCCCCTTCAAGAGGCAAACGCCATAAGAGCTGTCAACGCTGCAAGTAAAGCGTG…
TisoTranscripts-33	1	-	-	-	-	-	GCGGGCGCCACGGCGGCGCTCGAGCGGCTGGAAGCAGTGTGGAGAGAGTTTCGCTTGGCTTGGCGGCGGCGCCGTGCACCAGATGCCCTCACAGATGGACCTGTCACACTGTTCCTCCTCGTGCCACGGTCACGGCATCTGCGTCGGCTGGAAGCTTGAGCCGCGCTTCCCTGCCTTTTGTGTGTGCAAGGTTGGGTGGCAAGGCGACGACTGCCGGCTTCGCATGCCCAACCCCTTCCATTGGCGCGAGGAAGCCGCCCAGTACGAGAAGTGGAAGTCAAAATATGGGGTCGCGTGTGGCCCGACGCATAGCGCAGTCTCGTGCAGCGAGTGTGGTGCAGCGGCGGACATGTGCGGTGGGGGTGGCGACTGTGTGTGGCAGGTATGTCCACACATTGC…
TisoTranscripts-34	1	-	-	-	Nucleoporin	Membrane protein	GGGGGGAAGACGAGGGAGGGGAGGCGGAGGGGAAGCAAGAGGGGGCCAAGGGCTTGGCGGGGCGTTGGCGAGGGGACGCGCGGACTGCGCGCGGGAGGAGGTCGAGGAGGGCCTTCCAATGGATCCCATACGGCGCCGTGCCTCTCCCTGGGCGCGCCCCTTGCTCTGGGCAGCGCTGGCGTTGGCGTGCTCCGCTTCTCTCTCTCCTCGCATCTCCGCTAGAAACCTTCTCCTCACTCCGAACACCGTCTTCACACTCTCGGCCACCCCGGGATGCTTCAAGTGGGTGGCTTCGCAGCGGAGCATCGTCGAAATCCTCACTCTCGAGGGTTCGGACCGATGTCCTCAAGGCTCTGCAAGCTCAGCCACGCTCATCACACGCTCTCCCGTCGGGCCTTA…
TisoTranscripts-35	-	-	69.2669	-	-	-	GAGAGAGAGAGAGAGAGGGAAGGAAGGCAGACTACTAGTACGCGGAAAGTATGGATGGCAAGGCAGAGAAGAGAAAGGAGAGACCTCTAGAGAGACTCTCTTGCGTCCCGCGTGCTCTCGGGCTATCTCTCTCTTCTCCGGTTCTTACTCTCAGACGACGCCGTCTCCCATCCTCGGACCACCCTCTCCCACCACGGAGAGGAGATCACAAACAGGAATGTGTCATCAAGAGGTGTGTAAGAGGAAGAGAAAGAGAGAACTTCAGCAAGAGAAGAAGAGGGAGAGGAGAGAGAGAGAGAGATCCCTCTCTGTTTTCTCCCCTTCTCTGCTCTCCGTCTATCCTTGAGAAG
TisoTranscripts-36	1	-	181.331	-	-	-	GCCGCCGCCCGCTCTCGCTGCCGCGGCCCTCGCCATGATGGACGAAGAGCTCACGGACACGCCGCTGTCGCCGAAGCGACCGCGCCAGGACGACCCCCCCAGTCAGGTGGCCCTCCTCGACGAAGACCTCGAGCCCATGCCCGAGGAAGAGGCAGAGTTTCCCATTGACCAGAAGATCATCATTTCCTTCACGGCCTACGAAAAGGGCCACAAAGCCAAGGACGAAGAGACCCTCGGGGCTATCGTCGCGCATCTCAACAAGCTAGAGGGCGTTGACCTCGAGCCTGACTTCTTGTCCAAGAGCGCCTCCGGGCCGTGGGAAATCCTCGTAACAGCGGACTGCGCCAATCAATTTCGCGAGAAATACAAGGACGTAGCGGATTTCCGCAAGGCGGGCAT…
TisoTranscripts-37	-	-	-	27.9929	-	-	GCTCCTCTTGGAGCTCGAAGGAGTCGACCCGGAGCCGGACTTTTGGGCCCGCTCCATTCGCGGACCATGGCATATCGCTGTAACGCTGTAAATGAAGACTGCGCGCAACAATTCAAAGAACGTTATGGCGACATCACCACGCTCCGCATCAACCAAACCGACATCTCGGTGGAACGCGACCTTAGGTAGGGGCGGTTCTCTCTCCCCCGAACCACAACAATTCCTCCACCAGACAAAAAACTGAACTCGCACAATACCGAAAGCATGGAAGCCCGAGCTAGAAGAGCTCAACCACTAGCCTATCACTAACACCTCGGCTTGAATTCTAGAATGGCCCGTCGGCACACCGCCGGAGAACAACGAACAACAGTGCACGAGCATGGCATCGGTATCAGCACA…
TisoTranscripts-38	-	-	86.4679	-	-	-	CGTCACGGCGGACTGCGCCAACCAGTTCCGCGAGAAATTCAAAGACGTGGCGGACTTTCGCAACGCGGGCATCCCATGCCCAATTGCGGTCAAGTACCAAACGCTGGACGAAAAATTCAAGGAGATACCGCGAGCGTCTAATAAGGCGCTAGCCAGCGCTTTCAAGGACGCCGCGGCGCACCTAGTAGTGCGGAACTACAAGTTCGAACTAAAAGGCTTCATAACCATCAGCACGCTGGCCAAGGCGGTCGAGAACCAAGGCTTCTTTTTCGTTCAAGGAAATCAGGAGCGCACCAAGATCCTCACAAAGGAGGGAGTCCTAGTGACTCAAGGCAAAAAAGAGGTGTACCACCTATATGTGACTCCAAAACAAGGCTCGTTCGCCTCCTTCGACTTCCC…
TisoTranscripts-39	1	-	-	-	-	-	CAAAGCAACATTTCATCTCCTGGGAACCATGGGTGGAAGAGCTTTCCAATGGGGGTATCAGCCACCTCTTTCATTTCAAGGACAAACTGTGATTTGACCCGACGCCCCGTGAAGTATGTCACAAAACTTGGTATTGCTGAGGGAATGGTGCTTTAGAGCCCTGGGAACATTAAATGAGGATATACATGAGGTAACCAACAAGCCAAGGTTTAGGCAAAACAAGCACTTTGTGCTCGCGCTCTCACCTAGCGAAGTTTGTCCTTACTTTAAGGACTCGTCCTTAAAAGCGAGGTACCTTTATCCGCTTAGGATGATGCGAGCGTGCCAGTGCCAGGACTCGCCGAATGGCACTTCTCTAGCCGCCATCATCTGTCACGTGTCACGTGGTATTCAAACGGG…
TisoTranscripts-40	1	-	-	-	Ubiquitin	Protein regulation	TGCTCTTCCGATCTATCCCCACTCCGCGCTCCGCGCCCTCAACGGCAAGAACAGCCTCACTCACCCATCCCCAATGTCGCAAGAGCCTCCGCACGACCTCTTCACGCTGATGCGGCTGTGGGGTGGAGACTTCAGTGAAGCGGCCGACAGGCTTCTGCTGGGAGAGGAGGGCCAAGGAGAGCTGGGGAGAGCTCCAGAGGGAGATCGAGCGGGAGAGCGCAGTAGAGAGCAATGTGGAGGAGCAGGGTTAGCGTGGGGGGCTGCGAGGTTGCGTGAGCTCGCCGCTGACGCGCCCACGCGCGTCTGCTCTCGCACCTTCTCATGCGGAGATGTCATCTGGAAGTGCCGCACCTGCTCCATTGGAGATGACACATGCGTCGTCTGCCAGGAGTGCTTCCA…
TisoTranscripts-41	-	-	20.5623	-	-	-	TTTGAAACTATAACGATAGTTTTCATTTCTGATGACAATCAATGCAGAATAGAGGCTCATCAGCTGATCCGATAACAAGACTCGCACACGCGGAACGACACCAGCAACCCCTGAAATATCATTTCCGGATGTCACCGGGTGTCACCCTCCTATGTAAGCAGCATAGACACTCCAGCGCCTCACGAGGGGGATGGAAATGCTACGCCTCGAACTATCTTGCAACCCAACAGACGCCTCCGATTACTACTCACAATCACTCTGACAGCATGAAAACAGCGCCTAAAGCGCGAATGTCCAGCCCATAGTTCGGACAGACAATGAGCAATGGCCGTAGTCGGGCACGCTCACATCATCCACCATCCGCATCCAAAACAGGGATAACAGAAGGGTCATTCTGAT…
TisoTranscripts-42	1	-	-	-	-	-	ACCCTATCGTTTTAACGATAGTTCTTGTTTTAGGTAGCATAGCATGTATGAAAGGACAAAACAGCAAGGACCGAGGCTACTAAGAAGAGGAAAATTGAAAGCGCGACATTCAGACTGCCACATCCAACGAGCACTCTGATGAAAATGTTGACATGCTCCCTGATCTTGCCAATCTAGTACTTCCCGCTGCTTTTCACAAGCTGCTTTGATCGTGCCTTCACACGTTGAGTTCTTGGAGCACGACGGCTGATGACGTGTCGTCCTATGCTGCAGGAGCTCGCCTGAGAGCCCCCGCTCCGCGAATGACCACGCCGACCGTCAGCCAGGACCACGGAATCGCTTGAACTCGGTTGTGCCGCATGATGGTGAAGATGGGCAGCCGTGCCCACTCGGGGAGAT…
TisoTranscripts-43	-	-	31.3311	-	-	-	CGAGGCCCAACGTAGTGCACATGGCACATGGGCCGACCCCCCCCGATACCGAAGAAAGCGAGGACTGAGGCGGCGGGGAGGCCGCTGGAGGCAGAGCTGCTAGTGGGGCAAGGGCGATGTCTTTGGGTGCCCGCATGAAGGGAGGGACAGAAGCATAAAGGCATCTTCCAAAAGATCCAAGAGTTTTTTTTTCTGCGGCGCGTCGTCGTCTCACGGTGTATGGCGTCCCCTGTGGGGCGCGGTGGCGAGAGTCGCCCAAGGATCGGGAGCGGCGTCATAGCGGCTGTTCACATGTTCAACTACAACTATAGGATTTTTGATTTTTGCCTGTGGCGAGGTGGCATAAGGCGAGCATTCTTGGGAGCCGATGGCCAACCTCAACTTGATGCAGGGATCACG…
TisoTranscripts-44	1	-	-	-	Protein with PTSG domain	Protein regulation	ACAACGTTGCTAGGAAGTGGCGGCAGGCGCTGAATGGGTAGAACCACGGCATCCATGGCGGTCTCCCGCTGCTGAATGATCCGCACTTCACACTCCCACGCACAAGAAAATTGACGACAACGTTGCTAGGAAGTGGCGGCAGGCGCTGAATGGGTAGAACCACGGCATCCATGGCGGTCTCCCGCTGCTGAATGATCCGCACTTCACACTCCCACGCACAAGAAAATTGACGGCAACGTTGCTAGGAAGTGGCGGCTAAGCGCTGAATAGGTAGAATCACGGCATCCACATCGGTCTCCCACTGCTGCATCATCCGCACTACCACCTCCCACGGCACTTGGTGGGCGCTCCTCGCGCACAACTGCCGCGCATGCTGCTCCCCATCGCATCCCAGCTCGA…
TisoTranscripts-45	1	-	-	-	Ataxin like	Others	GGGGGGGGGGGGGGGGTGGAGGAAGGGTCCACGGCGCGAGAGCACACCATCAACCGTCTTCCCGACTTTGGTTCGCCCGGGGGGGAGGGGGGCTGCACGCTGCACAAGCCAGGCATGCGGAAGGAGCCCAAGCCCAAGCCGTCGCCAGTGGTTGACGGCCCCAACAAGAACTTCCTCGTCAACGGGAAGCAGCTCGCCGCGTGTTTGGCGACCACCTTCAACTGCAAGGGTTGCAGGAAGAGGGACAGCCTCGTGCCCGATGAGTCGCCCGCGGCCGCGGCTTCCCGGGCGTGGGGTTCTTGGGGTCTGACTGTCTGCGTTCGCTGCAAGCACTCCAGGGCGTCGTTCCACATCAGTCTGTGCGCTCAACGAGCTGTCCTGCCTGCTGTCTCGACGCTG…
TisoTranscripts-46	6	1	-	-	Protein with zinc finger domain	Others	TTTTTAGTATAGTAGAAGACAATATAGAAATAGAAGTCATATACAAAATAACAGCTTTTATCACTCTCTACTTTTGTATCGCTAGACTACTGACACAAGTCCAGCATTGATTTTTCGGTTTTTCGTCGGCAACCCGACAAGCAGTAGCAACATGGGGAAGCGCAAGAGTCAGGGGAGCAGCGCCGACGAGGAGTTGTTCGAGGTGGACCGCATCAAGGCGCGCAAACTGGAGAACGGCCACCCCGTGTACCTGATCGCATGGAAGGGCTACGCGGACGAAAAGCACGACACCTGGGAGCCCTTGTCCAACCTGGCCGGCATCGAGCAAGACGTGGCAGCGTTCGAGGCCAAGCAGCGGAAGGAGATGCTGGACTTCGCGGAGAACCTGCGGGCGAGGAA…
TisoTranscripts-47	-	-	53.4053	-	-	-	AGAATGGAGAGAGGGAGAGGGGGGAATTTGCACCCCCTCCGATGGAGTGCGGTAAGAAATAAGAAACGGGCCCCGTTTGCGTTAGCAAACGGGCGAAGGGGGGCGGCTGGCGACAGGAGGGGCGAGAAGAAGGGAGTGGCTCAAGACGTCCCTGTGGCAGGTATCGGGGGGCGCAGTCATTTATTTCTTCGAGGACTGCTCGCGGCGCGAGCTGTAAGGGCCGTTCTGCTTCACGACGAGAGGTCCCTCCCCCCCCCCCCGGGGTTTTTCCCCGGAGAGTCGGCCG
TisoTranscripts-48	-	-	27.6383	-	-	-	CCTGGGATGAGAAGACGTGTGCCAGTGCCGCTTAGGGCGGCCTTCTCGAGGTCCTCTGTTGGGATTACACACGAGACTGCCCTTGGGACGTGAAGACGTGCGCTAACACCGCTTAGGGGTGGCATCTCGAGTTCCTCTATCGGGCTTTCGCACGAGGCTGCCCTTGGGATGTAAAGACGTGCGCTAACGCCGCTCATCGAGTTCCCCTATTGGGACGAACTGACGTTATATTATGCCGTTGATGGAGATTATCTACACGTGCTGCAGTGGGTGCGCCATCATGATTTCCCCTGGGAAACATCGACGTACGAATACGCCGCCAGCAAGGAGCATCTCGAAGTGTTGTAGGGGTGCTCAGGTGGGCGCATGCGTAAGGCTGTGACTGGGACGCGTGGACGT…
TisoTranscripts-49	1	-	-	-	-	-	CAGGTATCGGAAACGTCGGTACAAGCAGGTGATGCTCGCTGTTCTCGAGGACCAGTACCGTGAGGTGCAGTTGACTTACAATGACAGTAGAGCATCTGAAGGGAATTGGCTGCCATTTGAGCACCGTGGACAATTGTATGTCTCCTACTCGCTCTGCCCGCATCGCGTTTTGGCTGTCAACACAATGAGTGGTCATTGCACTGAAGCTTACCTCACGAAGAGGACAGGATGTAATAAAGATGAGCGTGGGAGTGCCTCAGGTACACATTTCCTACGAGCAGGGGATGTCGTTGGCCTTGGTCACTTCAGGTCTATTTATGGTTTGTACACCCACTTCTTTTTCCAGCGGATGAGTCAGCCGCCCTTTTCCATACTGCATGTTTCCAATGAGTTTCGCTT…
TisoTranscripts-50	-	-	39.0029	-	-	-	GACAGGCCGACCTTCGCCGCGCTCCAGCGAGAGCACGGCGGCGCGGTCAGCCCCCCCTTGTCGATGGTGTTCGGACTGAATGGTCCGGGGACACCAGATGGCTGTCTCACCGGCGTTTCGTGCCACCTCACTCGGCCGATTTCTGCTTCACCTGCCCACGCAGCATGGCTGCCAGCCCCACCCCACATCGTCACTTCCAACCCCAACCTGAGGAGGATGACACCGGCTTGCCTACGCGCTCCTACGCGCAGAGCCCCATCCACACTATCGGTACGCTTCCTCCCAACCCAGTGAAGGAGGGGGCGGCGAGGGAGGGGGTGGCGAGGGA
TisoTranscripts-51	1	-	-	-	-	-	AGCGAGTCGGTTGCTCTATCCGCACTAGTGCTTTTAATGCGCGCTTGCGACTACTATCGCTATAGCTGTAGCTGTAGCAGCCATACGATGGCCACACTACTAGTGTACACTACCACGGTTATGTGGGGTGCGCGCGCGCCGTGTGCCTACCGCAATGCTCTGCCAGCTGCTAAGTAAAAGAGAAGAATACAAGCATAAATACAACGCACAGCAAGTGATCTCGCATAGTACGTTCGCACTCAAGCATCGAACAATGGTCACGACAGCTTCATGGTGTCGATGGTGGTGCTCGGCAGCGCCCAGCCGTCAACGTCGATTGTCCGGCGCCCTCGCCCTGTCACGGCAGCGTGCAACCGTCTTACGAGCAGCTGCGGCGGCGGCATCACAGCACTGGCCAAA…
TisoTranscripts-52	2	-	2153.95	-	Transposase A/C	Stress reponse	TTTTTTTTTTTTTTTTTTTTACATGACATACATTCTTGTTGAAGTGATTGCACTAGATGTAGGTAGTGCACACCACAGATGACGCCTCCACAACCTTCTTCAACCTTCAACCTTGATTGACCCCCACCCCCACGCTTCTTTCTCGCTCCGCGACAACAGGCACCACGCACGCACGGAGAAGGCATGCACCGTGCCCGCACGCACGCACTACAATCCACACAAGGAAGCTATGAAGCTACCCACACGCGCGCGCAGCGATCAGGGAGCGTTGGCAGCTGCGAGCAATGCATGCTCCAACGTCTCGTCGTTCTGCTTCGCCTTAAGGTCGTCGTGTAGTTTGCCTGCCTTGCTGAACATGCGCTCCACGCCTGCCGACGACGCTGGACGACCGAGATATTG…
TisoTranscripts-53	-	1	-	-	-	-	CCCCATGTGCACGGTATAAGTTCGATGTACAAACGTGCAGGTTTCAGAGCAGCACCACTTTTGATGACACCCCCGCGGTGAAGTCAGTTTTTTTGTATCGGTATGTAGTAAGCATTCCAGATGTCACCGGTAACATAAAGATGAGCACTCCCCGTGCGAATTGTTCGAGTTCTCTTTGTATTTAGCCGGTGGCTCTATCTGAAGGACCCCCTTATTAAGGTACAA
TisoTranscripts-54	1	-	-	-	Kynurenine 3-monooxygenase	Energy metabolism	AAAGCCCCTGTTTGACCGCCCTACGGTTGGGCCCTACACTTGCTCTCACACTGCACTCACGACTCCAATCCCCGAGGCCGAGCGACTCTTAACTTAGAATGCGTTCGGGTGAGCCATCGAGTGGTCTCGAAGTTTAGCGGTTGGTGCTGTGCATCGCGACGAGAGCCATCCTCCGCATGGGAAGCGTGCAGCCAGTGCTTCCTCATGTGCCGAGGATCTCCCGCCATGAGTCGCACCCTTTTCGGCTTTGTGTGGAAGATGTTGTTGAGAGTAAATCAGGGTTGGCACTCGCGATGGTATATGCTTTCATCGGTATCGTGCTGCATCGAACGGTTAGAGTCTTAGTGGTGCTACTATGTGGCTGCCAATCCCACCATTCAAGTAGCTGGGGACGAGAAC…
TisoTranscripts-55	-	-	41.3178	-	-	-	CCCTCTCGGGCGCGGGGACGGACTACTCCCCCTACGCGCAACACTGCCCCCACCGCGAGCGCCAGAATGCGGGCGCCGTAGCGTGAAAGACGGGGAGGGGGACGTGAAGAAAGACGACTGGGGATCGGCAACCACGCGGGCTGCCGGGCGGGAGCGAGCGTCGGAGCGACTGCCGCAGGGCTGTCTGGAGGGAGTGTGGCGACAAGACGACCGCTGTGGCGGCCGGGGCGCCGGGAATTGCTGGCGCATAAGGCCGGGGCGGGAGAGGTCACGGGGCGTTGCGAATGTCTTGGCGGATTTGCGCCTTCACGAACACGAGGGGATCGGAGAGGACGGCTCCACTCGAGGCGAGGGAGTAGAGGAGAGGGGTGGCGCTGGCGGCGACGCAAGTGGTGACGG…
TisoTranscripts-56	-	-	-	71	Glycosyltransferase membrane protein	Protein regulation	GGGGGGTAAAATGCTTGCGTGAGAGTATTAGTAAGGCCAGGGTCGCGCGCGCGGCGCGCGGCGAGAAATATATCTAGTGATTCATGCAGCAACTCCTAAGAGAAAATGGAAGGGATATATGTTGCGCCTAGCGCCTAAGTCGAGGAGTGGCTCCTCTACTATACCCGCCCCCCTCTTGCTATACCCTCCCTCACCTCACACATCCCCCATCCCCCATCTCTCCACGAAAGTCAATCAGGTGCTGCCCCCAAACCCCCTCCCCTACAAATAAATGGAGTTGGGGCGGTCGGCACCACAACTTAGCTCAAAGACGTCTACGATAATTGCTCTCTCGAGTTGAGATTTATCGCCGACGGCTGTGTAGCCTAAATTGCAGAGGCCCATTGATGCCGAGTGCCA…
TisoTranscripts-57	-	-	OnlyTiso-S2M2	-	Ankyrin protein	Protein regulation	GTGCCCCCAGCTCGCACGCACCCCATTCCAAGGCCTTCCCCCCCTCGCTCGCCCCGTTCTCTCTCGTCGAGCCAGAAGACCCCGTACTCACCGATGCACGCACTGATGATGTCGGTCCCCACCTGGTCCAAGGGCAAGGGCGAGAACAACTCGACCGAGAGGTGCCAGTATCGCCCGCTCCTCCAGGCCATCGAGCGCGGCGATGTTGAAGGCGTCAAGAAGTGGCTCAATGACGCCGGCCACGAGGTTGCCACTCTCCTCCAGGCCAACCCAGCACCCCTAAACCACGCGGTCTTCAACAACCACGAGGAGATTGTGTGCCTGCTTCTTGAGAAGGATGCCCTCGGCTCCTCCAGCCTCGGAAAGCAGCCGATCAAGGCCGTCGGTCGCCGCTTCCAG…
TisoTranscripts-58	4	-	-	-	-	-	AGCTCGAGACCAAGGCTGACACCCATGAGGACCACCACGCCAAACAAGTCAAACCATCGAATAAATCGGAGAGCAACATACGTATCGCACTGACGAGAAAGGGAAGAAAGAGAAGGAGAGAGCCTGGGACCACCCCCACCGCACCATCGATCGCGACGGACCACGACGACGAGGAGGAAGAGGAGGAGACCTGAGTGCTTGAGGCTGAGGGGGCTCAGTCCTCAAGGGTAGGAGGACGCGGTGGAGAGAAGGAGAGAGAACAAACAGCGGGCATATGCAAGGCAATGGAGAAAAGCAAGGGGGGCAGTGGGAGGCGGAGGCTTGGCGAGGCGGAGGTGAGGCGAGCGGCGAAGGAATGGCGAGGGAAGGCAGGC
TisoTranscripts-59	-	-	OnlyTiso-S2M2	-	GPI protein	Membrane protein	TTTTTTTTTTTTTTTTTTTTAAGCAGTTAAAGATGTAAAATCTAAATTGCGAAAGTGGGGAATCAAACAATAAAATACATGTAACGCAGCAACGCAGCACGACCTGCGGCGCGCCTCTCGCCGCCGCGCCTCTCCGGGGCGGCCCCCGGCGCGCCGCCGGCGCGCACTTCTTGAATTCGGAATTCAGCGTCAGACATGTTGCCATTCTTGAATTCGTATTCTTGTATTACACCCCTAGGGTAACAACGCTTAGTTGCATGTGCCTCCGCCTTGCCAAATGGAAGGCGGCGAGGGCGGCGATGGGGGCGGCGAGCAGGCAACATAAGTTGCACAAGAAATGCCATCGCACTGAGCACAGTGAAGGGAAATATTGACGGTTCCGACGACAGTTTGCAGACG…
TisoTranscripts-60	-	-	32.5057	-	Protein unknown	-	CTCTCTCTCTCTCTCTCTCTTGCGAGAGTCTCTCTCCTCCGGTCACGACGAGCGATGGATGGCTCTCCTCTCTCTCTCTCGTCTTCTTGATGAAGAGCGCGTGATGAGGCAATGAGGGAAGTGGAGGCTGCCGCCGATCGCCACTTCCCCACGTTTCTTCTCTCTCTGCTGCATTTATTCCACGAGATGCGGGGATGTCTTGAGGGAGCCCGCGGGGCCCTGTGGAGCCACTCCCTCTTTAATTGGATGGATGAGGACGGAGAAGGAGGGGGGCAAATTGGGCGGGAAACGAGCGAGCGTGTGCGGCAAGAGGCTGAGGGGGGGGGTCGGGAACTGAATTCTGTGGCCGGGAGCATAAGATAAAAATCGCGGCAGCAGGGGAAGAGAGGAGAGAGAGAG…
TisoTranscripts-61	2	-	-	-	-	-	TTTTTTTTTTTTTTTTTTTTACATAATAGTGAAGAACATAATCATAATAATTTATGAGTTCTCAGCCAGTTCCTTCTTGCATCAAGCAGCGTGAGAGCAATCACACCTCAACACTTACGCTCATTGTATCGCAACATGAGCGCAGCTTGCACTTGATCAGCAAGGCTCGCGCTTTGAAGATGCCCAAACATACACTTCAACAATGAGAAAACGCGCTCACACGAAGCAGAAGAAGGTGTCAAAGAAAAAGTGATGCGAGCCGCCATTGCCCAATAAGGATTCTTAGAGCGGTTGCAGGCCCACCAATTCAGCACATGCATGTTGAACTCCTTGACGTCCGCGCGGTTGACAACGAAACCTTGCGCTGCTGCCAAATATATTGGCAGCTCTTGCTGCAAG…
TisoTranscripts-62	-	-	218.615	-	-	-	CCCCTTCTCAATGCCCCTTCCGCCTTCCGCTGCTCATAATGACCTTCACCTCCACGGACCGTGGGATCAGGATCAAAGACGACCCTTGACAGGGAGAGACAGCGCAGCCCTAGAGGGCCGCATAACGATGGAAGAGCTCACCCAAGCGATAGAGGAAATCGGAAGCGGCAAAAGCAAAAGCGCGGGGCCGGATGCCTTGCCGTAGCCCGGTCACTCACTATGGG
TisoTranscripts-63	-	-	172.507	-	-	-	GATCGCGGTCAAGTACCAAACGCTCGACGACAAGTTCAAAGAGCTGCTACCTCGAGCGTCTAATAAGGCGCTGGCCGGTGCCTTCAAGGACGCCACGGCACACCTAGTCGTGCGAAACTACAAATTCGAGTTGAAAAACTTCATAACCATCAGCGCGCTCGCCAAGGCGGTCGAAAACCAGCACAGGACATGTGTGATGAGTTGCAATCACCCAGGTGTAAATTTTTAACAAATTTTTAT
TisoTranscripts-64	-	-	-	27.846	-	-	GTCATAATGATTTGTGAATAGTCGTGTTGGTATTCTTGCTCTACTTCTTGTTCATCCCTTCCTTGGGGGGTTGCCTGTGCGTGTCCGCAGGGTGGGAGTCTTTGGGTTAGTTGCGTTGATGCTTGGAGAGATGGCTTGTTTGGGACGTGCCTTGTGGTGAGGTTCCTCTCGGCCCCCTCCCTTTTGAGTGTTGTTGGTGTGTGCAGCCTCTGGTGTGCCAGAGGTGT
TisoTranscripts-65	-	-	-	24.9557	-	-	GGTGGACGCGAGCAGCGCCAAGGGGTACACTCCCTTGATACTCGCTTGCGCACGGGGGCATCACATGTGCGCGGATGAGCTGCTGTGCGGCAACACAGGGCAGCACAGGATCCTCGAACAACTCGTCGGTGGTGGTGGTGACCCACACCCATCTAGTGAACGGCATGAGATGACATTGGCCGCACCACGGCCCACACCCATTCTCTCATCGTTTGAAGAAGCCTATTCTAAACATCTACTTCAGCCCTAAGGATGTCCAGAAAGATTGCTA
TisoTranscripts-66	-	-	-	55	-	-	CCTGCCGAGCGAGTCCACCGCGGCCGGGGGCGTACATGTCATGCGCCCTGTGTTCCTGTGTCTGGTCCAGCGTGCCCGGCACGCGCGCGGGGCGCCGCTCCTAAAATAGGCTGATCGAGGATTTGCTGAACGCCGACCATGGATGGCTCGTGGCTACCGCCGTGGAGGTGGCCTGAATACTTTAGAGAGTCTTTCTTTCCAAGAAGAAGGAGACGGAGAGAGAGGAAGCTCCCTCTTCCGCTCGGCGTCTTGATGATGTCCTGCTCGGGTCTCGAGCCGCTCCATTTGGCCGCCCCGGAGAGCTATTCGACGAGATCTTTGAGTACTTTACTTGAGCCGCCTTCTGGATCATATCCTTCTGGCTGAATGATTGTTCTTCGATAGGACGAGAGACTCGAG…
TisoTranscripts-67	-	-	-	21.4396	-	-	ACAAGGCGACAAGGCCCCTTGGGAGCCCCGCCTATAGACGACCACTGTGCGCGCTGCCTTGCCATACGCCTGGGAGGCTGACACAATACCACAATACCCCCCGACATGCAAAACGCAGACGAATCCCCAAGGGGAGGATGAAAACGAAAACGAACAAGAATACGAAGACGACTACTCACAAATCATCCTGGCCCGTGCACATACTAACAGACGGAATGAGGGGAACGAGTAAGCTCCCGACTTTCTGGAAACAAGCCCTCACCGTCATAAGATCGCTGCGCCTAACCCCGTTGAAATTAAGCATGGAAGGAGCCCTATCTCAACCCATCTGGAAGAACCCGACGCTAGACGGTCCTAACGTGAGCCCCCGATGGGCTGAACTGTGGAGCAAACTAAAGT…
TisoTranscripts-68	-	-	107.939	-	-	-	TGCTCTTCCGATCTCTATGATGCCCTCCGGGGTGACCACCTTGGTGCGCTCCTGGTTGCCTTGAAGAAAAAAGAAGCCCTGGTTTTCGACCGCCTTGGCCAGCGTGCTGATGGTTATGAAGCTTTTCAGCTCGAACTTGTAGTTCCGCACTACTAGGTGCGCCGCGGCGTCCTTGAAGGCGCTGGCTATCGCTTTGTTGGATGCTCGTGGAAGCTCTTTAAATTTCTCGTCAAGCGTTTGGTACTTGACCGCGATTGGGCACGGGATGCCTACCGAGCGGAAATCCGCAACGTCCTTACATCTCTCACGGAATTGGTTGGCGCAGTCTGCTGTGACTAGCGCCTCCTATGGCCTATGGGCCGG
TisoTranscripts-69	-	-	-	31.141	-	-	TGGAGCGCGCCACGCTCCCCTCCCCTCTCTCCGCCCACCCCACCGCGCTGACCAACCAGGATATGCTGGACGCCGCGCAGCCACAGCAGCCACCACCCAGGGCCACGCCAACCCAGGTACCCGCGAGCCACAACCCGATCCGAACCCGCACCGCCACAAGGACAGAACAGCTTCCAACATCACACAGCTCTCCAGCACAACCCTGCTAGCACAGCCAGCGACATGCACACCCAAGGCCACAGAGCCAGAATTCCTATAGGGAAAGCCATCGGGCTGGGCCCCTACAAAGCCGCG
TisoTranscripts-70	1	-	-	-	-	-	TTTTTTTTTTTTTTTTTAATTTTGTAAAGATTTTTTACATACAACAATTTTATGAACTACCCATCAAATGGCTACTACTACTAATAGGTACCCCCCAACCCTGAGAGTCAACTGCAGCCTTTGGCCTTGCTGTGCACATTTGATGGCTCAACGCTCGAGCGTAGTGAGAATCTTAAGAAGTTTATTTGTTCTGCGTGGTGCAACAAAAGCAATATGCACATCCCAACACGCTCCTTACATGCGCCACACATTGCACCCTCGTAGTCGTTTTTGCATTCCAGAGTGCAAGCATAGCAGATCACAAACAAAGCGGCGTGCGTAGAGCGCGGCCACAATATCAGGCACAGAGTGGCACATGACGTCTCCAATACTTGTCCGTCATCTTGGCACGCATCTCGG…
TisoTranscripts-71	-	-	-	22.3544	-	-	GCGGACCGCGTAGTCCAAGTTGAAATTCTCTCCGTCGTCGAGAGTCACGTGGAAGTTTCGAGGGAAACGATGTCCCAAGGCGGATGTGTCCGTGTAGACATAGAAATGCCAGATCGGGCGCTTGCCGGATTCAACCTTCGTGATTCCTTCTATTGAGGTTTTGGCCCGCTGTTGGTTGCCCCTTAGTAGTACGTGGAAGCCCTCGCGCTCTAGTGAGTTAGCCAAGTGCCGAGTTTTGGTCTTATAAGCCTTGACCGGGTCGAAGACGATGCGAAACACGATGTAGGTCGCCACCTCTTTCCTCTTTGAGAGAGGACCGACCGGATAGCGCTCGACTTGCGAGGGGCCGAGTCGGCTAGCGCGCCATAGGTGTCGGCCCGCTTGCGCGATGGCTGCTGT…
TisoTranscripts-72	-	-	-	31.9965	Chromobox protein	Chromatin regulation	CTCTTCTCTTACTTTCTCTCGATCGCGCGCCTTCCACCATAGACCTCCAGTGACGCATCCGTTGAAGCGGAAGCGGACTCGTCGGGCTGGGATGAGTGCGAAACAACCGCGAGTGCCTTGGCACGGGCAGCTCGAGCTCGAGCTCGCATGGCCTCGCCGAAGTCGATTGCCTCCTTCCTCTTCTTGCTCTCGAACGCAGCGACATCTTGCTCGATGCCCGCCAGGTTGGTGAGAGGCTCCCAACTGTCGTCCTTCTCATCGTACCCCTTCCACTTGATGAGGTAGTGGGATAGACCATCGACGAGCTTGCGGGCCACGATGAAGTCCACCTCGTACGTCTCCTCGTCGTCCGCCATCGCCGCTCGCCCTTTGCGCTTGCCCATGATGGTAGCCGACTGC…
TisoTranscripts-73	-	-	345.697	-	-	-	TTTTTTTTTTTTTTTTGAAAATGCAAAAACATATAAAAATTGAGGAAAACCCCATGCTACTCAAGATGACACCGATGGCACGCAAAGAAACACCGAACATGGTAGTACACCCCTACTCCATCCCGACAGGCAAAACACCTGTATTGGGCGGGTCGCTTGGGTTTCTCCACAGAGCACCCAACATAACTACAGACGCCCTTTTGGGGTGAGACACGCCGGACGTTGTGCTTCTCCTTCCGCGGACCACGCGTGCCGCCCTTTGCGCTCTGCTCAGCAATCGCGAGGGCGACGACACCCATGTCCACAAGCTCGTGCTCTGCGCGCTTTTGGCAGTGTGTGGACGGAAGGCTCAGAAATTCCGAAGAATTTGTCATCCTTGCCCCTGCCTTCATCACACAC…
TisoTranscripts-74	-	-	-	32.346	-	-	GGGGGGGGAGGGGATGGAGAGGTTGGGGCTTTGGTGACCTGGCGTGAGTATTTTCTTTAGATTCAGTGATTCACCCGGTTAGCTCTCGGCTTCTTATTTCTTGTGTGTGCACCTTTCTCATGAGGAGTCGAGCCGTGTTGCACTTGCCAAATGTGAGTATATTGTGCCCGTTCAATACACTGTTTGGTGATGCTTCTCGTCGATTGCAGCGAACGGAAAGAATAAGTATTAG
TisoTranscripts-75	-	-	-	40.3787	-	-	TGTGCCCGTCGCCGCCGCAACCCGTTACGCCGCGAGCGGCGTTGGGCCTGCTCGAGCGAGCGGTGTCAGTTTGCAAATCTTCCTCCTCTGTCTTACTAGCCTCACTGGCCTCGCTGGCCTGCCTCCATAGTTGCATTCCCCCACATCCGCAATATCGCTCGGCACGCCTCTCTCAGTGCTGCGCGAGCGATGACGTCGGGTTGCCACACTACCTCGCCCTTTGCCACGGCGCGACAGAGTCTGTCGAACGTACTGTTATTGGTTATTGGGGATGTCGTGTGTCGTGTGTCGTGTGCCGCGTGCCGCCCGCCAGAAGCTCGCGCACAATACTGTCCTCCCAATGGCGAATCGGAACTCGCCGTCCACCATCGTGCTCTGGATGAGATAGAACGAGCGCGA…
TisoTranscripts-76	-	-	-	41.6522	-	-	GCTCAAGTCTTCGGGGGGTGGGAGGAGGCAGACGCAGACGCAGCGATGCGCAGCCCCCCAGAGCCATCGGACGGCTCCAGTGCCAGTGAGGGGGTGGAAGCCACCATGGCTGACGACGAGGATATATCAGACCCTGATGTCCTGCCCCAGGAGGTGGCTGGTCCGCGACGGGGACGCCCGCCAAAGCCTTGAGCGGCAGGGCAGGCGGAGGCAGATGGGTGCAGCGCACGCCGTGCGCCGGGGCGGCCACGAGGCGTGAAGGGCAAGGCGAGAAGCGCTCAATCACCA
TisoTranscripts-77	-	-	-	28.7348	-	-	GGCACGCACCGCGCCCGGTCTCGATTTTTGAAGTTGAGATTTTTTGAGCCTTTTGCGACTTTAGACTTTAGACTTTAGGGTCTTTAGTCATATTTCGAATACGTCTTGTTGTTTGTGGGGGCCCAAGGAGGGGATCTGGGTCTCAAGGAGTCCCGGCTATGTGCTGCTTGTTGGGTGTACTAGGAACTTCCTACGGAAAAATCCTCAAATTCCCTCGACCCTGAGATGGTCGGCTTTTTTAAAAAAAA
TisoTranscripts-78	-	-	-	31.7878	-	-	AATCTGAAGTTTTTTTTTCGATTTCTTACTCCTCCCCTCCTCCACCGCGCCCCAAGTAACGCGGCCTAGTCATGCATGCACGCATAATATAAGTAACAAGTCTCCTCTATGTACTCGGTGCAGATTAAGTGCAGAAAAGGTCCCCAATCCGCAAAAGCAACAGTTGCGCCACATCTCGAGTAGAATGTCCCTCTATAGCACCAACACAATTCGCTACATTGGCCTTTCGAAGTGGTACAAGATCACCACGTTTGGCTCACACACACACCGCAGATGCTGCTGATGCTGATCCTGCCATCGTACACAGCCTCCGTATTTAGCTACCGTTGGCTGCCGTATGTTAAGCACCAACACCCTGCTGCCGCATACCACACAAGCCATCAGCGACCTCAATGATAA…
TisoTranscripts-79	-	-	-	42.2987	MYND finger protein	Protein regulation	TTCCGATCTGCCAGAAGAAGAGGGGAAGAAGGGAGGGAGAAGGAGAGAGCGGGAAAGAGTGGTGGCGAAAGCTGTGGGTGGCAATCGTGCCCCCAGGCACTCGACACTATGGCTCCCCCTCGGGCCACGGCGTTGCCGTCGCCCAGGAAGCTAATCAAGCGGCCTCACACGGTGGTTGCAGAGGCGATGAGCAACGTCAGCCTCGTCAACACCCCCGACCAGGGGCGTGGGCTCATCACAGCCACGCAATTCGCTGCCGGAGACACTGTGCTCGCCGAGGCTCCCGCCACCTGGTGGATGGACGCCAGATCGAGGAAGTCGCGGTGCGGGCGGTGCTTGGCAAAGCAGGCGAGCATCATCTGCACCAACTGCGCAGCCTGCGCATGGTGCTCGGAAACA…
TisoTranscripts-80	-	-	-	33.2519	-	-	GGGGCTGCGTCGGGACCAATCATCTGAAAGAAAGATAGCAAACGAGATGGTGTGAACTCATCGAAATACCAGGACAGCAAACGAGCACGCCAGGGTCTGATTACCCCGAGACTGGCTTCTGGGTGCCACCATGCATTTTTCAAGCATGCGTCTTGAGAGATGTCCAGGTTGCCCTTTGCATTTGACGCTAGGACGCGGTGCCATAGCACGGCAGCACACGCCGACGACGTTGGGGAAAAGAGGAACTATGGTGCAGTCGAGATTCCTCACCCGTGGATTGGAGCGTGTTGCGAT
TisoTranscripts-81	-	-	-	37.0476	-	-	TTAGAGGCTAGAGCTTCTCATTCAACAAAGTTTTTTATAAACCACTAGAGGCAAGAGCTTCGGTTGCGCGCACAGCACGCTAGCAACTAGCAAGAAGATGAAGTTGGCTGTGCACCAGCAAGAAAGCCGCACTGAGGGCCGCGCATTTGCTGCTTACGGTCACAAGCCTGACTCCCCCTTTTCTCCCAACAGCAGCACCACCACCCAAGTCTCGCCATTTCAGGCAATTACGGTCGAAGATGTGGCGGAGGCCTGGCTGAAGGTCATCGTGAAGAAGGCCTTGCCTCTGGACCTTGTCAACGACAGACTTTTTCGTGAAGCTGTAGCACTGACGGCGAAATGCGGCTCCAAAAATTTGCTTGTAGGCAACGAAATTCGGCTACCCTATCGCAAACACTT…
TisoTranscripts-82	-	-	-	38.064	-	-	GAGCCGCCGGTGCCCCTCGCGACGAAGTGGCCCAAGGCCCAAGCAAGGCTTGCCCAAGGCCCTCCGACAACCGGCAAAGGCAACGCTCGACTGACTCGATGTTGAGATTCCCCCCCTTTGTTTTGACCCCACCTTGCACCTTGCCTCAGGTCATCCTTCCATCTTCCACAGGAATCTAGGATCTAGGAGCTACCAAAAGTACAGGCTAGGTGATACGTGATACAACCGTTTTTATTTTCCCAGTTTCCCAGGGCCCATCGGTAAGGGCGTAGAGGCTATCGCTCCTCATCCAACAACGTTTTTTGTTAGTTGTTAGGTAGCCTAAAATGCTAAATT
TisoTranscripts-83	-	-	-	27.0333	-	-	GTCCAGCCCGCCATTCCATCACTCGCGGCCAGTCTGTTTCGCTCGACGCGGAATGGGAACGGGAGAGCGCGAACGCGTTCGAGTCTCTCGCGCATCGGCGACAGTCAAACGAGGAGTGCCGAGGCGCTGGGCAGGGTGAGCCTGCCGTTGGAGCTTGGAGCTCACCTGGAAGAGCAGATAGCCAGAGCAACAACGGTGCCGGCCGCCCCCCCGCGAACTTCCGCCTTCACGCCGGCTGCACCATACTCCCTAGACTGGTTGTACTCGTACTTTACTCCGTCCAAA
TisoTranscripts-84	1	-	-	-	-	-	TTTTTTTTTTTGACCGCCCTACCGGTGTCTCCTATTTTAACAGAATTTTGTGATGCACCGATAGTAAGGCAATGAGGCCTGTATGAAGGCTAGTGGGTCAACATAGTAAATGAAGAGTATAGGCGCGGCGGGCCGCGCATCGCTCTTTCGAGTATCGAATCTGGCTTGTGCTTCGCCACCAAACGCTTGGCAGCTTGGCAGTAGGACACGTAGGTATCCACTTGCTGCCATGAACAAAGGTTGGTTGCAGTGCACATATCGATGATTCGTGACGATCATGCTTTCCAAGTTTATGCCATTGGGGAACCTTGCCTGCGTTGTATCTCTCTCTCTAACAGCTTGTACCTCCACAACAGTCTAGCGTCTTCGGTACTTTCCCAAGCCTCTCTCAAGTCTTGT…
TisoTranscripts-85	-	-	-	23.0064	-	-	GATAAGCAGCGGACGGCGGCGTTCGTGCCCGGTGAGACTTGCCAGTTCCATTTCTTGGTCACATGCTTTCTACGTAGCAGTAGTATACTTGATTGCTTCTCTCAGTTTTGTTTGCCTCCTCGTGTCATCTCTTCCTTGGACTAGATGATGCAAATTCTCTCCACACACACAACCTTCCGACGGTCGGTAAGTCGCCCCCCTT
TisoTranscripts-86	-	-	-	23.2483	Protein unknown	-	ATCTGTCCCGTCCCGTAGCCCGTCCCCCCGCTCTTTCTCTCTTCCTCCCGTCACCTCCGCGTCCATCTGAGCTGGGCAGTGGGATGCCCAGAGCCACGGCTGCGACCTCATCCGTCCCGAGCCCTCCTCGCTGGAGCGTCAGGCCCACTGAGCTCGCGCTTCTTGAGGCAGTCTTCAACCTTGATCACTTCCCATCGCACGGCGTCCACCGTCGACTTGCAGGCCTCATGCACGTAAGCCAGAGGCAGGTGGCAATCTGGTTCCAGAATCGCCGGCAACGGCATCGGAAGGCAAATGCAAATGCCCCGTGTAGCCCAACCTCGTCGACGACGATTTGCTCGTCTGTGCCACTCTCCCCACAAGATGAAATAGCAACGGCTATCGCTGCCGCCACCATTC…
TisoTranscripts-87	1	-	-	-	-	-	CTCTTCCGATCTTTTTTATGTTATATTAAGCGTTTTGTCTTTGCAAAAACCTAATGGTGATTCTCCTCCTGTGCCCACAGCACTATCTATCTATCTAATGCATATGCAGCCCTCCAACCTAGTTGGCACTCGCCGTTAGACACCCATATTTTTTTGCTACCGACAAAAGCATTCAACCATCTGACGCCGAAAAATGTATCTTGCTCGTGTGAGATGAGGTGGGCGCCGTACATGCCCCTTCCGCGTTGCTCAGACAGGAGAACAAAAGCAGAGTTCAATGAGTATCAGTGGGTGCTGGGTGCCAAGTGAATGGTCGGTGACCCGCAAGCTCGCCGCCATATGTCATTCTGCAATCCTCCCAAGCGCTCCGTGCCGATACTTTCACTCCTTCTGCTCAAA…
TisoTranscripts-88	-	-	-	40.478	Proteophosphoglycan like	Membrane protein	AGAGAGAGAGAGAGAGAGAGTCACCGGCTGGGGGGATTCTATTCGTGAAGGATTTGAAGATTCGCATGGCACACAATGCACAATGCGCACGATCCCGGTGTCATTGCACGGAACACTGGCTCACATCCGAAAGCGAGCCCGCGGGGCGAGATTCATTCCTGCATCTCTGGAGAAGCGCCTCTGATGATATGGATGGATGTGCAAGCCGGTGGATGCCACCCGGCATGCTGTCCTGTTCTACCATGTTGATGGGCTCTTGAGGCCAGGCGTTCGCGTCTCCTAGCACTTCAAGATCGCCGTCGTCGTCGCCACATGCGTCCGTCCCGCTCTCCAAGGACACATGCTTGTGCATGGCCCGGCTAAGAAGATATAGTGCGGTGCCTTCGTCCACATCTAAAC…
TisoTranscripts-89	-	-	-	21.1426	Reverse transcriptase	Stress reponse	CGCGGCCCCTCTCACCGACCTCACTAGTACGGGCGTCGATGTGGCCACCGTCTCTCAGTCGCCTGAGTGTCAGACAGCGATCCGTCGCCTCATCGATCTCATCACGTCTGCGCCAGTGTTAGCTGCGCCTCGTCACGACAAAGAGTTCATCGTCAAAACGGACGCGGCCAGTACCCTGGGTATCGGTGGCATTCTGTCGCAAGTTGACGATCATGGGCATGAGCACGTCGTCGCGTATTACGGTCGACGCCTCACCGCCGCGGAGCGTCACTGGACCACCACCGAGGTGGAGCTTCTCGCCGCCCTGGAAAGCATTCGCACTTGGCGACCGTACCTTTGGGGCCGACACTTTCGCCTCGTCATCGATCACCAAGCTC
TisoTranscripts-90	1	1	75	-	Retroelement pol polyprotein	Stress reponse	TTTTTTTTTTTTTTTTTTTGAGAGAATTGTAAGAGAATTTTATCCGGTTCTGTTCTGGAGAGAGCGCGAGCGATGGCGTCGCTCTCTCTCCTTTCGGCCGCCCTGGTCACCATGATGGTGCCAGGGCGATATGGAGCTGCTGCACGGGATGGGATGGGCCCCTCCAGGCCCATCCCAGTGGATCGCGCCCGCCTGTCGTGTCTGCGCGCGCTCGTTGAGCCGCTGCAGCCGAAAACCCTCCCCTCCTCGCTCAGCCGTATGGCTGCAGCGATGGAACAAGGAGTGGGGGGCCTGTTTGGAGGGGCCCATGGCCCCCCCCATGGCCCCATTTGGTCACTCCCACTTGGGTCTGCCCTCTTCACCGGCCTCGCTGCCGATTCTCCTCGCTCGCGCGTGCTC…
TisoTranscripts-91	-	-	-	51.3864	-	-	GGGCTCGCAGGGCTGCAGTGGCGGTGGACAAGGGGCATTGTGAGGAGGTGCTGCAGCCCCACGTGCGCGCCCCCTGACGGACGTCGAGGCCGGGGGAGGGTGGACGAAGGGCACGGCGCGGAGGTACTGGAGCTGCCCTAACCCTCACGTGGCTGCGAGTCCTCTGGGACCGCTCGTGGGTTTGAGGTTCACACTCGGCGGCGGCTGACGGCGCGAAACTGAGGGTGAGCGCGTAGCCGTCAGCTACGCAACTGCAGCAGCCCTCGGGCAAGGCACGCTCTCGAAGCAGAGCCATGGCGACACCCTACTATAGTGTGGGCCAGTTGCCCGCTGTCGGCCTCTCCATATTCATGGGGCTCTGGCTGATCGGGATGTGTGCACTGGTTGGACGCGTGCTCC…
TisoTranscripts-92	-	-	-	40.4375	Guanine nucleotide-binding protein with WD40 domain	Transcription regulation	CATTGGCAACCTTCACCGATCAGGTATGCCCTCACAATCAACATTCTTGTCGACGTCTTGCATTGGACGCGAAGAGTTCGAAGATTTACGCTCACACCGCGCATGAATACCTGCCGTCATAGACAAACCTCTTTGTCTCGGGCTCTTGCGACGCAACCGCCAAGCTCTGGGATACTCGCACGCCATCGTGCTTGAAGACATTTGAGCGCCACGAGTCAGATATCAACACTGTAGAATCTCTACCGAGCGGAACCGGATTCGCAACTGGCTCTGACGATGCCTCTTGCAGACTATTTGACATGCGCATGTTCGAAGAGATTCGCCAGTATGTGACTCGCACATCACGCCCTACTTTCAAAATGGCGAATCGAGACTGGGATGCCGTCACGCGTGTGGACC…
TisoTranscripts-93	-	-	-	48.5788	-	-	CCTGCCGGTACAGCTCGAGGACCAGGTGGGGGGGGAGAGGACGCCGGCGAGCAAAACATCCTCAGTTCTGCACGCCCATGGACGGCTGCCTCTACGCCTGCGTTGTCGCCTAAGCCGCAAGTCGTAGTTCTCCCTGCCGGTACAGCTCGAGGACCAGGTGGGGGGGGAGAGGACGCCGGCGAGCAAAACATCCTCAGTTCTGCACGCCCATGGACGGCTGCCTCT
TisoTranscripts-94	-	-	-	31.7788	-	-	GAGTCACTTGTACACGTCCGGCAACCGGCAAGGAGCCCCCCAAGCGGTGCAACGTCCCCAGAAAGTTGTTGGTTTCCCCCCCTCCCCCCTCACGCGGAAGGTTGTCAGATTTGGGCCCCGACCCGCGCGTGCGCGTCCTCTGATCTTTGGTGGTGAGCGTGCGCGCACGGGGGCGGGAGAGAGAACGATGGGGCCCAGGGAACAAGGCTAGGGCTGACCATTAACA
TisoTranscripts-95	1	-	-	-	-	-	CCTCTTTTGACGGAACGCGACTTGTGCAGCTTGCGCTCTTGCGCTTGGGGGTTGCTTCCGAAGGGCACCCCCTCCACCCGGTGAGCCGAACTCCAGAGGTGGTGGCAGACTCCTTCTCCTTTCCTGTCTGCTCAGTACTGCCTTGGGGGAGAGCGCGTTCCAGACCCACCGCGCAGCGCGTCCAATCGCGCTGCCGCTCTCGCTTGCGCCAGTCTCGGATGTTGCACACTCCTGCCCTGCACTCCCCGAGGGCGATGGCCCCACCAGTGAATGGCACGCCACCTCGGATGCCTGCGGCGTTGGAGCCTCCACCTCTCCCCCCCCCAGCTCATCGTCACCTTCGCAGAAGGGGGGCTCCCTGCAGGGCTGCAGGCTGCAGGCTGCAGGGGTCCCTTGCGC…
TisoTranscripts-96	-	-	-	22.2114	-	-	GGGGAGAGAGGTGTGGGCATGCACGCGGGCGAGACGGGAGAGAAGCGGGGAGAAGGAGAGAGAGACGACCCCCCGCCCTGCTGCCCAACCTCACATCGCCCCTCAGCTGAAAACGGGGTGATGTCGGAGAGCGAAGCTCTGGTCGACGGGTTGGAGCACTCACCGGCTTCGACCATCACGACCTACGCCCTCCTCGGCCCCACCCTCGACTGCCCGCCCTCGTGCTCCACGCTGCTGCAGACGGTTCTCTCTGTCAGCACTGCCATCAGCGCTCTCGTGGGAAAGGATTTCGACTCTATGGCCTCCCACCCAACAAGGAGGCAGAAGAGATATTCGGTGCTCTCAGAGGAGAATGTACCCCTCGGACACGCCTTCCTCTTCGATATCGCAAAGCTCCAG…
TisoTranscripts-97	-	-	-	27.0139	Oxydoreductase like	Stress reponse	CATGGATACGAACGGGGAGGTCGATGAGGTGGTGCTACCGAACGAGGTGCTGCCGCAGGTGCACTACCTGCACGACTGCTTTCCCCCACAGCTACTCGATCGGCTAGAGCGATTGCGGGAGCAAACGATGGGCGACCGGTGTAGCGTGAACATGGTGGCGCTCCGCCGGCGCTTCGTCTCTGCTGAGCTTGCCGAGCAGATCACAACCTCGCTTCCACGACAACTGGCAGGGCTGCGTGTGTGCGCAGAAATGAGATTCATCGAGTATTCTCTTGGTGGGTACATTGCACCCCACACCGATGGCCCTACCTTTGATCAGACTGCGCATGCGTCCAGCACACACACAATGCTCCTCTACCTTCGCGACGTGGATGATGGGGGCGCTACGTGCTTCTTGCG…
TisoTranscripts-98	-	-	-	33.6973	Gamma-glutamyltranspeptidase	Membrane protein	GGGGAAACCTAGTGGCGGGAGAAACGTACAAGGGGAAGTGAGTAACCCCCTTTACCCGCAACACCGTGTTGTCTGGCCTCCAAGGTCAGCGATGATGAATACCGCTCTCACGGTAGCTTTTTGCCTCGCAGATCACAGAGGCGTTTGTGCGCCGGGCCGCACACTCGGTGAGACACCCCGGTACGCCGTCAATCACACTCGCGCTTCGAGCGCCATTGGGCCCCACCTCTCGATGGGCTTGATCTTCACCTCTGCTGCCGGGTCGCCCAACTCGATTCTAATTAGCCAATAAGCGGGCCACGCAACCATCAACGTACCATAGGCGAACCGGAAGAGGTATTCCGATCCCAGCAACACCGTGTAGGTATTGCTGCCCTTCGGTGCCAAGTATATGGGGAA…
TisoTranscripts-99	-	-	-	37.4859	-	-	AGAGCAGTATTTTAAAATTAAATGAAGACTAGCGTGCGTGGGCATACCAACTTTTTTCTCTGCCTTTCCCCGCGGGGACGCCACCCCCCACCTGCCCACCCCGGCAACTGCATCTGCCTTCATGGGCAGACCGGCTTCATTCCCCGATGCTTTAGCCACGTTTCCACTCGTCGAGGTCGTCTACTCCCAGCTTTCGGAGGATGTTCACGATGATGCTCTGTCGTTCTGGATAGCCAATACCGTTCACGTACACTTTCGACGCTTGCCCG
TisoTranscripts-100	-	-	-	28.3346	-	-	GACCGGGTGGCCCTTATGGGCACAACTCCAACACCACCAACAAAGCGCACAATGACATTGATCCACCAACAACACACCACAAGACCACACACATGAGAGACGACTTGGATGCGTCTTGGGGCGCACACGCTACACTCCCTTCCCTACTAACTACTAACTGCCCACTCGGACCTATCCACAGCCTCACCACCCCCGATCGCCTCCGCCATACAGGAACCGCCCTCAGATGAGGAGTAAGGCGACACGGAGTCGGACGCAACGTACGACTTGTCCTTCCACCAAGAGGGTGTCTACACTTTCTTGGACGCCACCATATACGCCGCGATCGTAGCAGAGCTCCTCTTGGAGCTCGAAGGGCAGTCGACCCGGAGCCGGACATTTGGGCCTGCTCCATCCGCG…
TisoTranscripts-101	-	-	-	22.7088	-	-	CGGCCGATCGGGCCGCGACCAACGCCGCGCCGCCAAAGCGGCCGCGAGCAACACCCAAGACTGACTAGGTGCGCACGAGCCACGGCCCGTGCGTGCCACCAGCACACCATCAGCATACATCACAGTGGCCACCATGGCCACCATGGCCACCCAACCAAGCCTCTCCACCTCTCCAGCTCCCATTATAACTCCCCACAAGCTACAAAAAAACTGC
TisoTranscripts-102	-	-	-	23.266	Protein unknown	-	GTCGGACGTTTGTCCGTCGAGGGAGTTGAAGCTGGTTGTCAACCATCCTCTTCTCCCTGCCCTCGCTCTAGCGCAGGCCGCCCTGGCTCTGCGGGGCTGCTTCACGGCCTCCCAAGCCGTGTACACCCATCCTCGCGCAACCTGCTCCTCCGCGCGCTTCCCGCTAGCGCGCTCGAGCGAACAGCCGTGCAAGCAACTCAGCTCTTCTCCATAGCCTCTCCTTCCATCTCCGCGCTCTTCTCCATAGCCTCTTCTCTGTGCCGCAACTCGTCGTACAGTCTGATTTCGTTCTCATACGTCATTTACGCCGCTGAGCGTGTCCGCCTTGCCCTCAAACAAGGGCTTAGATCCTCAGGCCTCGTTTGAGCTGCAAGCAGATGATGCAGGCTCTCGGCAACT…
TisoTranscripts-103	-	-	-	25.7426	-	-	CGTGGGGCAAGGGCGATGGTGGCCTGTGCCCCTTCTGGGTAGTGTACTTGTCGCGGTAGCCGGCAGCTTTTCAAGAATTTTTAGATTAATAAGCAAGAAACAATACCAAGGGCACCGACGATTCTAGCGCGCTCGTGTGCGGCGAGATGGGGTTCGGCGGGACACGATGGCTCCACATCACCATGGTGGCGCTCGGGATGAAGCCCCACCAAGTCTGAGATCAACGGACCAACGGCCCTCCGTGCTCGCCGTTGCGCTCACCGCATTGGGCGCGATGGACCTGTTCGCTACTCTGGAAAGAGTTGGGCTGATGCCGGGCAATTTGGACGGGGACGAACAAGATTTTCCTCCTTGCCGAACAGCATGGGAGCCAGGGATCATCACGTGCACAGTCACCCA…
TisoTranscripts-104	-	-	-	66.8915	-	-	GAGAGAGAGAGAGAGGGAAGGAGGTGCCGCCGTTCGCGAGGAGCAGACATGTACCATTGGAGCGCTGCACCGCCCGCCCATCCTGCTTCCTTCAGCCGGCCCATCCAGGGCGGCTGTTTCCCCGTTCCCCCAGGGCGCCCCTCCTCCATCTGCTCTACCCACGTCCTCGGTTCCTCGCCCTACATCTTCTCTCCCTCACCCTCGGAGGCGAGGACAAGTGCGGCAATCGCTCTCTGTGCCCTTGGCGCTCCTCAAGGCAAGCCTGTCGCTGTCAGCGAGCCGTTGCAGACTGGCGCAGGCGCTCACGGGCCACATTTGGCTTTCCGCCCGACTTTATATGCGGAAGTCCAGCAGCGCGCGTTAAGGCAGCACCTTTATCACAGGGGCGCACCAGGCAGT…
TisoTranscripts-105	-	-	-	78.2802	-	-	AAAAGCGTGAGTGACCGGCCTATCAACACGAAATTTGGCCACTAGCTGGTGGGCGGTGGCGGCGCCCTCAGTATCCTTGATACGTCTCAGCACCACGGTCCTAGAAGTGCGCGAATCATGAGCTAAGGTGAGTGAGATGGCTGGCCCCTTTCAAGCCCATGCCGCCGTTCAAGGGCAACTATAAGATCTTTCTACCCCTGGCCTTGATGAGCCACGAAGCACGCAGAGATGCCTGCGCTCTGCTTCGCTGGACGGGCAACAACGAGGGCAAACGGGCAATTCTTTGACTTCTAGAAGCCTGGATGGCAGCCAGCCACCGCAGCCAGATGACGCGAATGGGGTGCAGGTCGCTGCGGCAGGGTCGCAAGATTGTCCTCGAGCACACGCGCGCATTGCGCT…
TisoTranscripts-106	-	-	-	50.5825	-	-	AGAAGCCTATTGTCCCATCTGGGCCTCACGGTTGGGAGGGCAGCCCTTACCCCAGGGCAAGAGGAGTCCGAGCCCATACCGTGCACTACACCCCCGAGATGGCAGGAGACTCCTTCCACGCGGAGTTCTATAAGGTTCTGGGTCCCACCGAAATGGTTTCACCAACACATCACAGCACAGATCGACCGCATACTTTGGACTAACCACAGGACAAACCGCAAGCTCCAGTGGATCAAACATCCCGAAGCCCCGATTGATAGCGACTCACCCGACACACCCAGCCTCGGGCTACTGGACTGGCCTAACCACGTGAAAGCACTCCGAGCCAAGTGGATTTTCAACTACCTAGACCCAAGGCAGGCTAATCGGCAACAATTACTAGTCGCAGCGAGACGGGGA…
TisoTranscripts-107	-	-	-	36.8917	-	-	TTGGAGGATGGATGGCGGGCAGTGCTTGAGGTGTGCATTTCGTAATGCACACTATCGTGTGCGCCTCCCGCGTCAGGAGAAATCCTGAGGTGTGGGGAAGAGGTTTGCGCCCTAGGAGTCACTTCAAGAGAATCCTTGCGGTGGGGAGGCGGGACGAAGGAGGACCCCCATGACGACGGAAAGCAAGACCAGGCGCTCTGGGTGCTCCTATGAGCGCAACCCCGTCGAGGGCTCTCGCGAGATTCCAGCCAATGTTGGTTGCGCCCATGCGGTCTCGGTTCAAGAGAATACTCTTGACCACTCGGACCGCAGTCTGGGTTCAGGCATTGACGTAGACCTCGGATCTCCCGAACTCGCCCATGCTCGTCGAGGGGACGGGAGCGCTCCACTTTGGAGCAT…
TisoTranscripts-108	-	-	-	32.9419	Gamma-glutamyltranspeptidase	Membrane protein	TAGACCCGCAGGATAAGTTCTTGGCAGCGCAGGCTAAGGACGGCTGCTCACTGCTCTTCGCCATAGACAGCACGGGTGACTTCCGGGTTATCGTCGAGCAGACCGGCCGGAACCAACACGGTTGGTCAATCTATAGCCTCTCTGATGCCGTCATCAAGGCTGACTTCGCGAATACTGAAGCGGCCGTTAGCACATTTAGTGTGTCTCAGCCCCCGGGCACGAACAGCCAGGCAACACGTCTCGTGAACCTCGCGATGAGCGTTCAAGCCGATGGCCAGAGCCACTTGTACCTCAGCCTCGGCAACTCCGACACCGACTTGTCATGGGTGTCCAACATCTCGTGGGTTAAGGCTTCATTCAACGCTACCGATTCTGCAGGCACAGCGTACCCGCAGCCAG…
TisoTranscripts-109	-	-	-	39.3702	-	-	GCTGGAAACTCAAGGGAACACTCGGGGAGGGAACGAGGCGGGGAGAGGAGGGGGAAAACTCCCGCGGGGGGGGAAGGGAGACGACCCTAAAGGGAATGGACGGAATGCAGGCGCGAAGGAGGGAGAGGGGCATTGGAGCGTGACAGCGGAGAGAGGGTCACGCGGGGAAACCTAGTGGCGGGAGGAAGTACAAGGGGAGGGGTATAAAAAAAAAAAAAAAAAAA
TisoTranscripts-110	-	-	-	OnlyTiso-Wt	-	-	GCCGCCGGTGATGGTGTCGATGTTCCCGGCGTTGGACGGGACGTTGAGCGTGGCGCCGGCCGGGACGTTTAGGCCTCGCGTGCTGACATGATTTGAAGCGACGTTGGCAAGGATGGCATCAATGTCCACGTAGCCACGGGTATTTATCGTTTTGTCGCTTTTTGCTTGCATCTCTTGAGCGCTCGGGGTTGCACACAAACTCCAGCGACCCGGAAGGAGACCTGAAACAGATCTCACAAACCATCCAGGATTCGATGTAACGTGTCTCTCTTTCGAAGCGCCTTGTTCTTCCTGTGTCTGAGGATTTGGCGGGGTCAAGGCGCGAGCAGACGTTAGCGAGCCGTCCACAAAAGTCAACTCTCCGTTACCGTTAGTCTCGTATATCTTGCCATTGAAGCG…
TisoTranscripts-111	-	-	-	OnlyTiso-Wt	-	-	AGAGACGAGGGGAAATCTTCCCCTAGTCCCACGATAAAACACCCGATCACCTGCAATTTTCTTCTTACTTGGCCTCTGCCACCTCTTGGCGTGGTGGTGGTAGCTATTGGCTAGGCCCAGACAAAAGACTCGTTTTCATTGTAAGATACTAGCCAAGATCAAAACAAGATGTAAGGAGGAAGCGAGCAGGTGCAGCCAAGCAAGGAGGAGCAGTCGAGGAAAACAACGAGCGACGAGAGAACCAAAGAAAAAGAAAGACCGATGGGAGGGACAATATCAATGTCTAGAGGGGGGGCGGTACGGAGGCTGCGGACCGAAGAGAGGGAGGAGGTCAAGCCTAAGTCCAACGAGTATTCACAAGTGAAGTGAGGTGGTGAAGTCGCAGGAACGAAGGCTAAC…
TisoTranscripts-112	-	-	-	30.7081	Glycosyltransferase (liposaccharide synthesis)	Lipid metabolism or Protein regulation	AGTAGTAGTAGTAGTAGTAGTATGTAGTATAGCAACGCAGCCGGCTTTTTCAAAAAGTTTTTGTGCTGCTGATGTGATTGGTGATTGTCACCGTTGCGCATTGATGGAGTGACCTTAACCCAAAAGGGTGAGTAACACCGCGATTGACGCCACGACAACCAACCAACCAACAATGCCGAATGCCGCCTCGTTCAATCTCTCCAGCAACCCTGCAACGCACCACAACTCATGTGCAATGTGCAATCAAGGTGTAGGGCACGACGTGCCGCACTTAGTACGAATCTCTTTGCCAACGATTATAGAACATGTACAAGATGAAGGAGAGATGCAAACAACTGAAAAATCGCTTCACTCAAAATTTGTCTATAACTCTAGAAGAAAGAAGAAACATTACGAATG…
TisoTranscripts-113	-	-	-	OnlyTiso-Wt	-	-	GTGCTCTACCTAGGGGCTGGGTGCGGAGGGTTTACAGTGGCAGACGCGCCAGCTGGCGGCCGCCTCCTCCCACCGCCGCTTGGCCTCCCTCAACCGGCGGGTCGCCAGCCTGCACTCGGCGCGCGCTTGGCGCATCTCCTGGCTCGTCCACGCGCTGGCGCGCACCGCGGCCCACACTCTCTCGGCCGCGCGCTCGGCCGTGCGGTGCTCGACCGTCAGCTGGCGCACGCGCGCCCGCAGCTCGCGCAAGTGGGCGTCGCGAGTGGCAGCCCGGTTGACTCGCGCGCGCCCCGTGTTGTAGTCTCTCGTGTCTA
TisoTranscripts-114	-	-	-	34.8751	-	-	TTCTGCCCTCTCCTCCTCCCCTTCCCCTCCCCCCCCTTGTCCCCTCCTCGCTCTCCACTGGCTGCCCTGGCCTTCTGCCCTCCGGCCTTGTCCCACTGTCTGGGCCCACTCTCCTCCTCGACGCGCAATGTCAACGAGCGGGCAGCCTGCCTCCTTCAACAGCCACGCAGTGCCCACTTCTCTGTTGCCTCCCAACGCCACGGCTCACCAGAGACACATCTCTCTTCCTGAGGTGGGCGCCATGCAGGCTGTCTGGGCGGGATGGCTGGTGACGGCGTCAATCACCCTACCGATCGCACTCCTTATCATTGCCGCCGTCCTCTGCTCGCCGCACGCACGCAAGGCACCAATCAATGTCTACCTAGTCGCCATATCGCTCACTGACGTTGCCGCCAATAC…
TisoTranscripts-115	-	-	-	79.721	-	-	AAGGCCTTGTCGTGAAACGCTTTTTTTTTTGAATTGAAGGGTGACACTTTGCAAATTGAAGACAGCTAAAGACAGCATTATGGGCATACACCAGCATGCAGTCTACTGTTCAGCAAGTATCTAGTATCTAGCTCGTACTAGTACCAACATTCCTGTGACCAAAAACGAACTACAAACGGCATAAGACACGCTCAGGAGACTTGGAACCTGACAGGCTTTCTTAACGGGAAATGTAAGCGACAAGAACACCGGAACAACGCCTACTGCGTAACCAGTAGGTGGCAGAAAGAAGTAAAATGAGTCATGACGAAATGCGTGGATTCGCAAGAGATCCGAGTGGTCATGTTCAACAGCGGGGGCATGCATTCGTAAAGCTGCACAGGCCCGTTCCTAAGATCG…
TisoTranscripts-116	-	-	24.5244	-	-	-	TGTGCTCTTCCGATCTTGTGGGCAGTGTTTGCCTGCAGTACAGGGCTAAGGGACTGCCCATCCTGGACGTCCAGTACCGGGCTCGTACCGACCTCGGCGTCGCACACGTCAACGCTGTGGTGCTGCGAAACTTCCAAACGCTCATCCAGCGTGCAGGCCTTCCGTTGGATGAGCACATCATGTCTTTCGGTACGATGCCCTCCCGCCTCTTCCGCACCGTTGGCCTCCTCCCCTCACCCCAGCAGGAGCGTGCCTGGCAGGCAGACCTGAATAGGCGTTCGAGGAGGAGTTTGCGCCGCCGCACCGTGGAGTACAAAAAGAAGCGGGCGCAGCAGAAGGCGGCTCTCTCAAAGCGTCGGCGGTCGGACAAAGCTCCGAAGGACGCAACGTACAAGCAGG…
TisoTranscripts-117	-	-	-	24.7764	-	-	GGGGGAGGGCACGAGGCGCCTCCTTCATGCCCATGTGAACTAAGTAGCTACACACTACATGAACTTAGTTCAAAATAGGGTCAACAAGGGGGATTGGCGATTATTAGGCCTCTCGTGCTGTGAATCGACCCGGACATTCGATGGAAAGAAAACAAAGCCGGAGTCCAGAGAAAAAGTGACACCCCGGAATGGCAGCACCACTCCCCCATCACATTGGTGTTGCAGAGAAAGGAGAAAGGCTAAGGAGATGCGATCAGGGGGTGTGCAGTCCCCCAGTTGGTCACGACATTCTAGCTCAAGGAGCCGACATGGGGTCCCTCGGGTTCGGTAAGCCAACGCCGCGACCAGGCCTGCCGGCCAGTACCGTTGTTGAGAAGGCTTTTTCTGATCAGAGACGAA…
TisoTranscripts-118	-	-	-	23.8065	Cytochrome p450 like	Energy metabolism	AGCTGGACCTCCCCCGCCCCCGCCCCACCCGACCCGTCTCCAACTCCTCCCTCCGCTTCTCCCACGCCTCTGCCTGCCCCTGCACCCGCCCAACACCGTCGCGAATGAGTCGCATCCCGCTGCTCGGACAACGCATGTCTACACGAACAGTCACTCCGTTGCTCGCGGGCAGTTCGATGTGGCCTCGGCTGGCGGCCAGCGCCACTCAGCGCTTGGGCGCGCTCCTCTGTCGCCAGCAGAGCACGACTTCACTTGAACAGCCACTGGAGGCCTTGAACACGCCGACAGTTGGCCAGCTCAGACGCCTTCCCAGTGTGCCACTGCTCGGAAGCTTGCCTTACATCACCGTCAAGAGGTCCGAGATCCCTCGGCAGGTCTACAAGATGTGGCATGATCTGG…
TisoTranscripts-119	-	-	-	59.9737	Transcription factor with cAMP-depend protein kinase	Protein regulation	TGTGCTCTTCCGATCTGCAAAATGAAAAATATAATTCAATGAAAATAAAATCAACCTCGACCTCGACCTCATGCCAGTTTCACTACAAAATAAAACAAAAATAGCTCATAGATATTTAATGGAATTTCTGAAAATATAATTATCTAGTCCTCTTTAGACGGAACGCGACCTTACCTGACGTACCACCTGACGCCTCAGCTTTGACGTGATGACCGCGGGCTAATCACTTCTAGCCTTGGGGAATGTGATGCACTAGTTGAAGTTATAGGAAGTACGCAAGCGTAGGGCTCCATGTTCACGCAACCGACTTTCTGCCTCGCGCATGATGAACTCGAATTCGGACGGCTCGACTCGCTTCCTTGCAACATCTTCGAACGCGCCGATCTGCTCAAGCACCTC…
TisoTranscripts-120	-	-	-	39.4489	-	-	GTGCAGAGAGCAGACGGATCATCCTGCGCGTCAGGCGAGAGGCAACATTGTACGGTCAGTGTGGCTGGGTCCGCTGTCACGGGCGATCTGAGAGCGCTCATCGTGAGAGGAGGCAGAGAGCGCACGGCACGGCGCTTGCGCGAGACGAGCCTTGTGGCGCACGCAGTGCGTTTGATCGTGAGTGGGACCAGAGAGGGGGGAGGGGGGAACATCGCGACTCACCCGGCG
TisoTranscripts-121	-	-	-	85.0591	Cutinase transcription factor	Transcription regulation	GTTAGAAAACCTTTAGAACCACCTAAAGCCCTGTTTGACCGCCCTCTATGTTCAGGATTTTTGACCATCTCAACTACAACTATTGCATCATGCCACAGAAGACCGACGAGCGGCAGCATGACGAGAACGTCGAAGAGAACGATCGTCAACGGTGTGCACGGTGACCAGGGCTTGATGGTTGATTGGCGTCAGAAGCAACAGGAAACACGCATCAACAACCTCGACGTACGACCGCATGCGGCATGCGAGACCAACATACGTAGACCTCATAACTTCCCAATGTAGTTTACATTGATCGGAGAGAGGTTGACCAAGATAAAGACACTCATGACGGCGTATGAAGATGACCACTTACGAGGATGCGTTCAGGAAAGATGCGCAGTGTAGGACCTCAATCCA…
TisoTranscripts-122	-	-	-	43.2928	-	-	GGCCGTCCTCCCCTTGCCTCTTGCCTCGCCGCTTAGCCCGCCTCATGCCGGTCGTCCACGCCTACTCGACCAAGGGCAGACCAGCCCCTATTGAGAGCAGCCTACCAGCCATGATGCGACGGGTCAATGGCCTCTTCCAGCTCGTCGGCTGGCTCGAGCCCTCAATCCAGATCTTAGCAGTTCACTGGTGCATCAATCGCCAAATCACGAGCGTCGCCCTGATCTCACTCACCAGTTCCGTGGAAGAGTTCCTCGAGGGAATAGGGGTGGGCCGCTTCTCGGTTGCCGCAAAATTCATTCGCAAATCGCTCGATACGACCAGAAGTGACACCGGTGCCGGTGACGACGCTTACAGCACATACACGAACGCCATATTGAGGCGGCTCAATCAAAACCGGC…
TisoTranscripts-123	-	-	-	94.6086	-	-	TTTTTTTTTTTTTTTTTGGCACGCGCTCGCGTCATAATGATATCAAAATACGATCCACGTCATGACGCTTGTCATCCTGACACTCACGCCATCATGACTCATGTCATCTTCATCACTCAAGTCATGACGTACGTCATCATGGCGCCTGAGTTGTGGCATGACTTCATACTTCACGGCTTGGCTAGCTAGCACGCTACAGTAATCGTCAAAGGTTTCTACGCGAGCACGAGCTTGGCTATTGATCGATTGGGGTAGTAAGCATGGGCGGATACCATGTCGTAAACGGGCCTACAGCCGACGGAACGCACCCCACCCATGATTCAGCGCGCACTTAGGGTGGCGCACAATCTCACTTCACACTCCTCCCCATTGAATCCTGAGAGTACGTATGTAGTAATG…
TisoTranscripts-124	-	-	-	OnlyTiso-Wt	-	-	TTTGGGCATTTAAAAACTTGAAAAGATGTAGGTTGGCGACAAACCTCAAGCACGGTGTTGCAGACGCGGCTGTCAAAAGCTGAATATTGGGTCGCTCCAGCTAGCAAAAAATGCACTATTATTACGCTGAAGGATGAGTGTGGAAACAAAAACAACTCACTCGAGGTAATAAGTATGACCATTGACAGAACAGAGCACATTGTGAATCATCCTAGGTAACATGTCGGCAGTCAACAAGTACTCTGGCGGACGACAAACCTACTCAGGCAGTCAGATCGCCTCGACGTACCGGAAGAAATCATCGGCGCGGCATTGGTGCTGCGCCATAGTATGTGCTCCATTCTCGCAAAGGGTTTCTGTGGACCCTTCTTTAAGGAATCCGAAGGTAAAACCACCACC…
TisoTranscripts-125	-	-	-	39.1124	-	-	GAAGAAAAGAAAAGAGGGGAGGAAGCTACTCGTATCTTCTTCTTATGTTGCTAGCGAATCATCTTGTTTCACCAGCTGCATTCCTCGGGGTCACCCAGAAAAATTGGGATGTTCACAAGAGTAGCAAAGTAGTTCAGGGCGAGAGGCTTTTCCCTCTTCTACAAGCGGGATTTCGGCCGGGGTTCAGTTCCTCCTCTTAACGACGCTGTTTATTTCTCTTAAAAACAGACTCTTCAGGTGAGTTCGCAAGGCCGGTGCCGGCGAACGCTGCGCGCACCACTGGAGAGACGGTTTGGCGGGTGGCGGGATCGAGCCTCACCTTCCCTCCCTCCCGCTCTCCTCCTAAGGCCCAATCCCCGCCCTCGCACCCTCTCGGCCCACCACCCGACCGCTTCGTGC…
TisoTranscripts-126	-	-	-	24.6127	-	-	TTTTTTTTTTTTTTTTTTGCTTGGTGGTCAGTAAACTAACCAAGTGTTATCATTCCCATTCCTTGAACGAAAACGCGAAGCATGGCCTCGGTCGGCAACGACTAACAACGCCGGGTCACAGCATGCCTTGCCGGCTTGCGCACACACAACAATGCTCAAAGCTACGAAGGTAACAAAATTTCGCCCAACGGAGTAGAAACCAGTGGCTTTTGGCTATGGGTGCCGGAAAGTAGATACTCATGATGACTGCGGAGACTCGCAGAGAAATCGAACCAACAACGACAAAGAAGACTATCCTGTGTTCTTCACACGCACACTCTTCCAAACGCGTCGTTCAAAGGCATTGTCGAGGAGCGAGGCGTGCGCGCAACCCTGCAAAGCGAATGACGACCAAAGGGC…
TisoTranscripts-127	-	-	-	54.478	-	-	GGCGGATGGGTGATTTCGACGAGGTATCAGGGCGCGGCCTGTCCGATTGGCGTGACCATGCGGGTGGGACTAGGGCCTGGCGGATATTTCAATTTTTTTCCGCCCAAATTTCTATCAAAAATATGTGCAAAATTTCAAAAAGTTTGCCCAAATTTCGACAAAAATTTCAAATTTCAAAAAATATTTCAATGCTCTTCTGCATGCCTAGATGCCTAGGCCTAGAGCCTAGACGATGCATGAAACATGAAACATGAAACAGATACAGATACTATCACCAAACACTACCACACATTTGACATTTGCACACTCACACACTCACACGCTCTCGGAGGCGGCTCGCCTGTTGCGATTGTAGCGCAACATCATGGACACTTCAACTTGGTCGGCCAGGGATGAGGC…
TisoTranscripts-128	3	-	-	-	-	-	GGAACGGGCCCAGAAGTCGGGCTCAGGGTCAACACCCTCGAGCTCGAGCAGAAGCTCGACGATGGCGGCGTAGACCGTCGTGTCGAGAAGAGTGAGGTCGCCCTCCTGGTGGAACGACATGTCGTACGTGGCATCAGTGTCCATGTTGGAGTCTTCTTCTTCAGAGTCTAGCTCCTGAGGGGTAGGGGTGGGCTGATCGGTGGTGAGCATCGCGAGGCCTAGAGGTTGGGAGGGAGGGTAGCGTGCAGCTCTTCTTGTAGTCCGGGCTTGCCATCGGCTCCCTGCTGGCCATTCCTCCCTGTCTTGGCAGGGGTGTGTGTTGTGCGGTTTGTCAATGCTTGAAACCAGTATGTTGTGCCCATGAGGGCCACCCGGTCTCGGATCGCGCTGCTGGGGCAG…
TisoTranscripts-129	-	-	-	28.7398	-	-	CTGCTGCGCGCGCTGCGCTGCTGCGCTGCTGCCACTACACGGGCGGCGCGCCGGCGCGAGACCAGAAGCGTTCATTTACCCCCATCTCTGCTAGCACCTTCCGTTGTCACCCGGAGGTTCCTCGACTTCAACCTGACACTTCACACGCATATCGAAAGACACACACGTGGTAGTGGTAGTACTGGATTCACTCGATTTGCGGCAGGGTCGATACCTGACTCCTGTTCTTGTTCGCTGGTGTGTCGTTACGCACGAGAAGCAACGGGTTGTGGCGGGTCTATATTGATGATGGCTGTATAGCATGGAATGGTGTGCGACTTGTTTGTGACGTTTGCATCGGGCAACTGCCCAAAATTGCGCCAAAGAATCGTAGCGGGTGCCGACTACAAGTGGGATGCT…
TisoTranscripts-130	-	-	-	88.6274	-	-	GGGCGCAAGCTCCCGCAAGCCCCCCCCCGCGCGTGCCCGCGCGCTCCTTTCAAAGTCTGCATCCCCCCACCGCCGCGTCCTCTTGTGCATAAGCCTTCCCCCCGCGCAATCTTTTTCACGGCTTGTCATAATATTTCGCTTATTGAGCGAGCACGCGGCGCCTACCGCTTGCTGCGCAATAGCAAGCTAGCGCGATAGGATGCCCCGCCTCGTCAAGCACAGATTGGCTTCAAATGCGTTTGACGAGCGGCTTTGAACGACGTGAGGAAATGCCGTGTGCCGTAATGCACGTACGCGGCTCCCGCGTCCGCGCGAGCGCAATCAGCGGCCGTCTGCGCGTGCGCTAAAGTACGTCGCCCCGTCGACTACCTTCGACGCCTAGAGCTCCTAGATCGATAG…
TisoTranscripts-131	-	-	-	43.6253	-	-	CAAGTACTCGCGCTTCGACGCGACCATGGGCTCGTCGCACCCGCGTGCGATGGCGCAGGATCGTCCTTATGCCGAGATGGCGAAGCTGCCACCGACGACCTTCGCCTCTTCCTCCGAGGTTGAATAGGAAAATGGATCCATTCATGCACGACACAAAAACGGCACTTGGTAAGAGGCCGCGAGTGCTCCTGCTGCGTTTTCCACGGAAGTTTGGTAGCGCAGGCCTTTGTTGTCGTGAGCGAGACCAGTGTACCGCGTCGCCCGTTTCTCTTGCTGACGGACTCGCAGTCAAGGGATACCTTGTGCCGCACACATAGAGCCCAAGCGAATGGAGCAGGCTGATGGGAGGCGGTGTGATTGCTGTACGAGTGCACCAATTGATCTACTTTATCACGGGGG…
TisoTranscripts-132	-	-	-	107.605	-	-	GTCTAATCAGAGGAGTGCCTCCCCTGCCCCTTCTCTCACCACCACCAAGATGCCGACTCTCGCTCATGTGATGGTGCTCATGGCGGCCTACACGGACACGACGCCGAAGCGCGAACTTCTCTTTGGGCAGGTGCCTCCCACCCCGGGTGATGACCCACTCGAGGATCTGTCTGGGCAGCCACCAACGGCGGGTGATTGCCCACCGTGTGTGGTGCTGACGGGTGGCAACCAAGCCGGCTCGACCGCGTGTGCCCCGTGCGCGATTGCGCGCACGTGGAAGCAGCTCAACGGTGGCTCATATGCGGAGGGTTGCGCCAATGCAATGGCGATCGCATTGGGCGAGGGGGTTTATCCTCCCCAGCCCCTCAAGTACATCACTGACTACGGTGGCACGTGGGC…
TisoTranscripts-133	-	-	-	35.5567	Superoxide dismutase	Stress reponse	TTTTTTTTTTAGTAGCAGAAGATTGCATCTTCAAAGATTATTTTTCGCTGTTGAAACCCGAGCACCTGAACAAAGCGTACCCTCACACACAACCTAACGCACTAGCATTGTGGCAACAGCTGATTTTGGATTGTTCGTTGGGTTCCAGCGACACCTCACGCCATCACACCTGTGGCGCGTGTTTGAGCCATCGCTGGCATGACGGCGTGTTGCGTTTTGGGCGCACCACGGCGCAATCACCACTGCTCTGCTCGTACATTCTCACGGCAAGTCCGTGACGTGGATGATTTCGTAATCCAGAGGCGGGCTCTCACCAAACCTTGCATTGACGACATAGTAGCGGTCCTCAACCTTGGTGATGGTGGTGGGCACCTTGAAATCGTCATCAACGATGACTTT…
TisoTranscripts-134	-	-	-	OnlyTiso-Wt	-	-	GGGTGCGGCCCTGGTGCACTACCTAGGGCCCGGTTTCGGGAGTGGGGACCGGACGCCTTGCACGTGAGGCCGGCCCAACGGAGACGCTCGAGCACGAGGTCGAGGCGGTGGAGCATTTGGTGGAAGGAGGCAGCCATGCGAGCGTCGAGGGTGTCGCCCGTGCCCGTAGACCAGATTCCGATGTCGTCCAGGTAGGGCATGCAGACTTCCCAGCGTATTCTTGTTCGTTCGTCGTGCTCTTCCTCTCCTTGGGGGTTCGCCTGCGTTTTGCAAGCCGGGGGGTCTCGGGTCAGCCTTTCTGGCGTATGGCAGGGCAGCGTGCACAGTGGTTGTCCAGAGGCGGGGTTCCCAAGGGGCCTTGTCGCCTTGTAGTTCGCCAAAGCTTCTATCCTTTGTTGT…
TisoTranscripts-135	-	-	26.1835	-	-	-	AGAGCCCTCGCCCCTCTCCCGCCCTCGGCAACTCTCTCGCTCGGCCTCCCCGTCTCCCTCCCTCCCTCTCCCCCTCCCTCCGCCTCCATGCAACCCGGCCTCAATCCCGACGGCGCCGTCCCCGCCATCGACGACGATCCAGGCCAGCCGCCCCCGTTCCACTTCCCGAAGGACATCGCAAAACTCGTCGTGGGCCATCTCAAGCTCAATGACCAGAGTTCCTTTGCGCAAACGTGTCGGAACACTAAGGAAGCCGTCGGCGAATACCAACCGAAGCCGGTCAAGGACTTCTTAGCCAAGTTAAAGCCTGGAGGAGACGTCATGGCCTGTGCGGCATTGAAAGAGTCGCTCGACGTCATCATGTGGCTGCATGAGCACGGCTCCCCCTGGGATGAGAAG…
TisoTranscripts-136	-	-	-	23.412	-	-	GACGCTCTTCCGATCTCGTTGTTGTGGTTGTGATGGGTGCAGTCGTTATCCGCATGCGAGTAGCATGTTGTGCGTGGGTACCACAACTTATTGATCTAGATGCAACTTTGTTGCGAGCGGCCTTGAGCAGATTGAGATTGAGCAATCGCCTGCTATTGCTACTGCTATTTTCTAGTTTATATTTTGAGGTTGAGTAGTTTTTGGCA
TisoTranscripts-137	-	-	-	62.5607	-	-	GGGGGGGGGGGGGGGGAGCGCTCATGCAAGAGGCGAGAGGGGCCAATAGTGGCCGCAAGTAATCAAAGCCAAACTGCGAATGGGCCGCACATAAAGTCGACCGCCGTCTTGCCAAAGCCGTGTGACAGAGCGATATTGCTGAGCTGCTGTCCAGCGTATATCTTCACGCGCGCAAGGGTGCCAGCTTCCTTTTCAAGGAGGGCGTGCAGCTCAGCTCGATAGGCACAGAAGGTGTCGGTATCACAGATCATCACGTCCCAGTCCAGAAGTTGCAGCAGCTCCGACTCCATCTCCGCAAGATGCGTGAGGCGGAAGAAAGGAAGCGCTCGTCTCAGGCCAGTGCCCTGGGCATAGCATAGCTTGGCCGCTACGACAAGCGCTGTCATCACGACTGGTCGT…
TisoTranscripts-138	-	-	-	48.7	Protein unknown	-	GGAGTGACACATGGAAGCTGCTTAGCGAGCTCGACGAACGGAACATTCGTGAGGGCGTGTCTAGATCCCTCGAATGGTTTGGTCGCTCTATGGACGAAGAGAGTGTGAAGGAGGCCTACACCCCCATCCTCCGCTCCAACGACAAGCAGAGTATATGGGTTGCGCGAGTGAAGCTAAATGTCGGTGAGAAGGGAACGACGAAGGTTTACGAGCACGAGGTGGGGCAGCTCGGCGAGAACATCAAGACGCCTAGCACATACGACAGCATTCAAAGGGGCTCGAAGTGCTTTGTCAAGCTCGGCTCTCCGGGTCTGTGGATCATGAACCGTTCCTTTGGCATGTCGCTGTACGCGAAGAGCGTGCTCGTGTTCCCATGGTGTGAGGGTGGGGATGGTGATG…
TisoTranscripts-139	1	-	-	-	-	-	CCGTCTCTCTCTCCCCCCCCCCGTTGGCGCGAAATGGCGTCGTGGTCTCCGCTGGAGGCGTCGGGCCGCCCCCCCTCGCCACGGCACGGGCTCGCGTGCGCGGCGCTCAGCACGCCCGAGCGCACCCGTCTTTACGTCTTCGGCGGCAGGCTAGCCGTGAGCGATCGCGCCGAACCCGTCATTTATCATGACGACCTTCACGTCTTGGACTGCGAGGGGATGGTGTGGAAGCAGGTCCTGTCGCGCGGCCTGCGCTGGCCGGCCGGGCGCGCGTTCCATTCAGCGACGCCTATTGACAGCCGCTCATTCATCGTCTTTGGAGGCGGGACGAACCGCGTCCTCACTGATGGAGAGTACTCCTGCAGGGGAGCTAACTCCGTCGCCCAATTGCTGCCTGCG…
TisoTranscripts-140	1	-	-	-	Protein with LRR domain	Protein regulation	GTTCAAGGCCCCCTTGGATAGCGCATCGACCAAAGTGGTCATGCCCTCGTCGCCAATGTCATTCCCATCCAAGGAAAGGAAAGTGAGGCAGCAGCGGGCACTTGGGGACCAAGTGCTCACAAGTGCTTTCATGCCTTGAACACCCATCTTGTTGTTGCGGAGGCTAAGAATTCGCAGGCTCGCATTACTCTGCAAACCATAGGACATCGCTTGGATGCCAGCAGCGTCCAATCCGTTATGCATTAGATTATCCAAGATAAGCTCCCGCAACATCATGTCCTCAGTGCCCAGGAGCCCACCGAGCGTGCGTGCTCCTGGCACGTCAACCTCATTCCCCGTCAGATCAAGTCGTAGCAAAGATCTACCTTGGTGAGAATGTTGCACTGCTTCGACGACCAT…
TisoTranscripts-141	-	-	-	34.3494	Sensory protein with histidine kinase domain	Protein regulation	CGACGCTCCCGCTGCGTTGGCGGTCCGCGCGCATGCATACGCCGAAAAGAAAGTTCTGCATTCGGCGCAGCGTCGGAGAGTCGTCGATGCCGATGCACACCAGAGAGGACCCATTCAAGGGACATGGCTGAAGGACTTTGCCCCTCGACGTCGGCGTGGCCATTCGCAGGGTCGACCCGATAGTGACCCCTACGTCTGGCGATAGTCGGGATCCGGTGGAAGATGTCGCATGGATAGTGGGGCATTGCATCATTCGACCTGGCGAGCTTCGGCCGATGACGTTAGGGCTGCTGCCGCAGAGCGGTGAGAACTCGCTGCCTTCTCCGCACTTTTCCGCCACCAGTACCAAATTGACGGTGGTGTGCTGTTCGTCGGCTTCCATCCACGCCCGACCTCCAA…
TisoTranscripts-142	1	-	-	-	ADP-ribose mitochondrial	Energy metabolism	AGTGAGATCAGCCTTGCTCTGACACCTTTCTGCGAGAAGTCGGTGGTTTAGCAGGGCATAGTGCGAAGCAACAAGCAACCAAATGGATGCTTCTTTTAATCAAGAATATTCGATGTTTACGTGAAATTAGACGATGCAGAGGCAATGACAGTGACGTGTTTTTGCCACAGGCCCCCCACGTCCCCCGGCTCTTCCCCCATCCATACACGCACTTCTTTTCCCTCAGAACGTGCGGCAGATCTCTTATGCAGCCTTTCTCTCCCTGCTCTCCCCGAAAAAGTAAAAAAACGAAGCAGCCATTTGGCTGCTGCGCTCCCGGCAGTAAAGAGTAACACGCTTGCGAGATAGGGGAAGTTCAAGAGTGCGCACACCATCATACAGAGCATAGAGGACTGCCGA…
TisoTranscripts-143	1	-	-	-	-	-	GACGTCCGTCATCGCGCACACAGGGCGGCGCCTCTTGAGCGCAGCCGCCATCCCCTCCCACTCTCGTGTGAGATGGCGGGCGATGTGGTCGTCGCCGCGCCAGCGGACACACCAGAATACGCGCGTAGCGTACTCGATGCACTACGCCGGCGAAACGCGAGAGTCGAGCCAGCGGCGCGCATCACGCACATGTGCCAGGGCTTGCTTGCCGCCAATGCGGAGCTGAGGAAAGAAGTCCTGCGCCAGCAGAAACGGGCGGATCTTGCTGGCAAAGAGAAGCATGAGATGTCGGCTGACCTCGAGCTACTGCGTCAAAACGAAGCCAACCTTGGCGTTTCGCGCGCCCATATCGAGTCGTTGCAGGAGCAGCTGGAACTCGCGAAGTCGCAAGCTGAGCGT…
TisoTranscripts-144	-	-	-	21.1842	Protein unknown	-	TCTTCCGATCTTTTTTTTTTTGGATATAAGCGTGACGCTGAGAAATCGCTCCCCAAAGTTTAACGTTTAAACGAGGCCAGCGCTATGTGCTATGTGGCAAAATGCATGTCCGATGCCTGTCCAATTTACTCTATCCAAGGCTTTATCCCAGTCTAAGGCGAGGAGATTCGCCGGGTCGCCCGATTCTTCTTGGCACGCGTGTGTAAGTTGAGGTAGATGGGTGTCTTCTCCTATCAGCCGTCTTACCCTCCCGTAGTGTAGTGTGCGGCCTGAAATGGACAAACGGTTTCCGCATTGTGGTGCAGCGCCGCCATGCACGATTGTCCATGATGATACTACCGGATGTCGATTCCTCACCATGTGTTCTGCAGGTCTAAAATGAAAAGGTGTCACCCCAAA…
TisoTranscripts-145	1	-	-	-	-	-	AAGAGGAGGGATCCCAGCGGGGATGGTGCGCAGCGAGCTGCGGTGATGTATCCAGGGATGCAAGCCGCTCTGTTGCAGGTACAGGCGATGGCGGAGGCGACCAACGCGCGCAGCGCACGGTGCGAGAGTTGGTGCGACAGCCACGTCGCCCCCTGGCTGCGTAAATGCCGCCACGACGATTGGGTCAGGGCAGGCTACTGCAGCCAATGTGAGCAGTGCTTTAGCGAGGAAGTCGTCTGCAGTGTTAGCGAGTGCTCCGAGCCAGCGTGCACGCGCTTCAGCTTCTGTGCGCTGCCCCACGAGACGGCGTACGCAACTCTTGTATACGGCTCGTCCAACAGCTCGCGCGCCATCCGCTACGCTTGCGATGCCTTGTTGCTAGGTCATGCAATCAAGTCT…
TisoTranscripts-146	-	-	-	47.5673	Endonuclease protein LINE family	Stress reponse	GACGCTCTTCCGATCTTTTTGAGGGCGACATTATAGTTCTATACCAAAAAGGCGACACGCGTGACCCGAGAAACTATAGGCCAATAACATTGCTGCAAAGCGACTACAAAATCCTAGCCAAAATACTGACAAACAGTTCTACCATCTCGCGCTTCAAAAACTAAGCTTCGGACGCGACTTCCAGAGATATGCGCGAGCCCTCACCAACGCCGACGCCAAACCAATCAGGTACATAAAACAAACGGGGGCAGAAGCTTTCCCTTTAACATAGTCTGCGGGGTGCCACAGGCCACAGGGATGCCCGCTCTCTCCGCTAGCCTTCTTGCTAACAGCGGAAGCCCTTACCAGGGTAATCAACGAAGACGACAACATAAACGGAATCAAAATCAATGGAGCTGA…
TisoTranscripts-147	-	-	-	24.2084	-	-	AATGTATCGGTTTATAGTAACGAGCGTTCACAGATCACAGAAGGCGGCGGCAAGGACGACTGATTTTGCTCTCTCGCTGCCGGCGATCGTCCTTACCAGGACGACCCGCCGCCAACGACCGAGCCTTCTCCTCTCGGAGCAGGCCTCACGCTCGGCCTCTTCGGCAGCGCGCCGTGCGCTCCGCCACCGCCTCTGGCAGCGCCATGCCGAGGGCCGTCACACGGAACGAAGCCGCGCAGGCTGCGGACGGCCTGGGAGAAGATGCGTCAGAAAGCGTCTCTCCCCACCCTCCACCCATACCAATCTACTGCTAGAGGGCAAGTTGCAAGTTGGAGGAATGGGGAATGGGAAGGGGAGGCTGCGGTGCTGCCGTGGGAGCTTGAAATGATCATCGAGGAG…
TisoTranscripts-148	-	-	-	29.5234	-	-	TTTTTTTTTTTTTTTTTTTCATGCGTGCTCATGCGCACGAGGTACGAATAAGTAAATGATCGACCGCACGCAACATGTGCAGCAAAAGGAAGGTATGCACGCTAAGGATCGCGACGCAGACAACACATGAAAGAGGGCGGCCAGGGCGCGCATGGCGAGGCATGAGCGCACCCGTCGCACTCACTCGCACACATCGCCTCTGTTCCAACCGTAAGCAGACAGCGCGCAATGGAGCAACCTCGGCCGACATGCTCGTATCGTGCGCCAAGTCGTGCCGTGGCCTCATAAGTGCATCGCAGTTCGTGCCCCTCCGCTCGAGTTGGTGCGTGGGGGAGAAATCTCCAGCGCGGTAAGACGGGAGGGTGGGGCGGCAGCGTGGAGCGGAGAGAGAGGGGTCGT…
TisoTranscripts-149	-	-	-	107.42	Protein unknown	-	CGGACGGACGGACGGAGCGCGATGCTGTTCCCGTGGTACCCGTGGTTCGATCAGCTCGAGGAGCCGGCCCACCTCGAGATGGACATTGCGGTGTGCTCGCACACTGCAGCCAGCTTGATCGTCGATCAGCCAGGGCAGGATGGGACCCAGCCAGTCGGCACGCAAGTAAATGCCCGAAGACGACGCGTCTGTCCGCAATGCACCAATCAGGGCGGCCTGCGCAAGTTGTACACCGCGCAGAACGTGCTCAAGGCGGCTCATCTGGCTGGGCTGTCCATCGCAATGATCTTCTGCTTCTTCCCACAGCGACTGCTCTCCTTCTTACACGTGCACAGCTTCGAGGGTGAAGCCGCAACAGCTCTCTACCAAGTGATGGGCCTTTTAGGCAGCCAGATTCTC…
TisoTranscripts-150	-	-	-	20.3247	Transcription factor with cAMP-depend protein kinase	Transcription regulation	GAGCACGCTGCCTTACGCCGCACACGTAGCGGAGACTTTTAAGAAGATTTTTTTCAAAATACAACCCCAAGCAACAAACGCACATGGATCTTTTACGTATACGAGATCTCTCCCAGAGTTGTTCTCCTTGGGGCACGATCTACTACAATCAACACCGCTGCAGATAGTATTACGGCGTTAGCGCAATGGAATCGTACATCTGCCACTTCTAACACTACATAGCATGCGAATAACGTCAGGCCTGCTCAAAATCGTCTTACATGGGGGAAAGTAGACGCCATGTAATTCTTAGAGGCTCCGAGGTGCGTCGGAAAGATCTTTGAAATTTGCTGAGCGCGGCGGACGTCTCTAATCCACCATCACTCGATATGAAGGAGACACGATGGAGGGCACAGAAGT…
TisoTranscripts-151	1	-	-	-	-	-	GGGGGAGGGGGAGGGGGAGTAGATGCGCTCGTCTGGTACCCTGTCTACTACGCCACTCTCATCGTTGGATTCGTGACCAACGACTTTGCGCGCGCCTACCTCGACTGTGGCGCCATCTCGATGCGTCGGCGCGCGCTGCTCGCGTGGAAGAGCGTGTGGCTTTGGTACGCGGCTGCCACGGGCGCGGCCGTCGCTATCCTCTTCGCCATTGGCATCCTCGAAGGCTTCGGCAATACGTCGTTCTGGTCCTATTTCTTCTACATCCTCCTCACGCTCGCAAACCTTTATGGCGTCGGCATCTTTCTCCTCCTCACCGCCCACGCCTTTGCGGAGTTGCCAAAGCGGCTCAACTTCCTTCGCTCATCCAAGGAGCGCCAGCGCCTCCGCCACTTCCTCGTG…
TisoTranscripts-152	-	-	-	69.0562	Ankyrin protein	Protein regulation	GCGAGGAAACCTAATGGCGGGAAAGATGCGAAGAGCCAAGACCAGAACGGGATCACAGCCTTGATGCTCGCATGTGACAATGGCTATGAATCGTGTGTGGACATGTTGATCGAGGCCATGGCGGATGTGAATCTGAAGGACCGGCGCGGGTGGACTGCATTGATGCGAGCGTGCAAATCTGACCATGATCTGTGTGCTCATGCACTGCTCTGTGCGAATGCGAGGGTGGATGCCACCAACTTGAATGAGTGCACTGCTTTGATGATGGCGTGTGAGCTCGACCATGACCAATGTGTGCGTGAACTCATCGAGGCAGATGCCTCCTTGGATGCTTGTGAGGTGGACGGTTGGACAGCCTTGATGATGGCGTGCCAGAATGGCCACAGTACACAAATAGTG…
TisoTranscripts-153	-	-	-	79.9032	Reverse transcriptase Retrotransposons LTR	Stress reponse	TGGCGAGCGAGTCGGTTGCTCTAACTGTCCTGACCACGACACGACCATGTCCGACGACGGCATTCGAAGAGAATTCCGACGGCATTCGAAGAGAATTCAGAAGATACTACTCCTGGCTATACTCCCCCAAAGAATCGAGAAGGGAACCCGAGCTCGAAAACACATTATCCGACCGGCCCCTCACCGAACTCGACAAACGCCGACTAGAGGGGCGCATTACAGTAGACGAGGCTCTACTAGCCGTTCGGAGCATAGGCCCCGGCAAGATCGCGGGTCCGGATGGGATACCGGCGGAAGTATATAAGGCGCACGAGAAGCTAGTAGCACCGATCCTAACGGACCCATACAACCAAACATTCGACACAGGCCTTATCCCGTATACCATGAGGGAGGGAGACA…
TisoTranscripts-154	1	-	-	-	-	-	TGGCAGGTCGACAAAGTGGTGGGCGTCGTGCGCCGTTGCGGCTACAACCACATCGCGGTTCGTTAGAGTGGCTACGGGCCCGAGGGCGACACGTGGGAGTCGGAGAGGAACGTGTACCCCCCCTCCAAGATCGACGAGTTCAAGGAGAACTTGCAGACGGAGCTCGCCATGACCTACGTGCGCAACGCCATCCTGAACACCATGCTGGGCAAGACCATTGACATTGAAGCCCGAGTTCCTTAACTATTAAAAAAATCTTCTTAA
TisoTranscripts-155	2	-	-	-	-	-	AATGGGCCACACTGATGGTGAGGGGCAGGGGGGCGTCCTCGAGGCCTACCCGTGCTCGACACACCCCGATACGACCCTCGAAGGCCTTCATCGCCTTGTCCTCTCCCCGCCCGCATCGCCCCGCGGCGATGCCGCCGAACCAGAGGCTTCGCAGGCTTCGGCTGCCACGACGGTCGAAGACGATGAGAAGCCAGATCTCCAGCCTCCTCTCAGTAGCGGCAAATCACGGCGCGCGAGCACGCGGCCGCTTATCCGGGCATTTAACGCCGCTAAGTATAAGACATGCCTCTGCTCTCGGTGGCTCAAGTCGTCGCCAGCAAGGTGTGAATTTGGCGAAAGGTGCTGGTTTGCGCATGGCGAGGACGATCTGGCCACGGTGGACTCACCACGCGTTCCTGA…
TisoTranscripts-156	1	-	-	-	Methyltransferase	Regulation signal	GTGTGCTCTTCCGATCTATTTCGAGCGAGCCCGTCGGATTTTAGGATGGTGGTTCCATCATGCGTGTTGCGCCTCGCGGCAGCAGCCGCGGTGGTGGCTTTCGTCACATCATATTGGCGCCGTCGGATACGAGGCTCGAAAGTGACCCGGAGCTGGTCACATGGCGTGGAGGTTCGCCCGAGCCGCATCCCAAACTCAGGTGACGGTCTCTTTGCCACTCGCCACTTTGCCCAGGGTGAGCTCCTGGGCGAATACCATGGGAGAGTTCTGAGCCTGTACCAGGCTACTCAGCTAGAGAATCGTGATTATCTCATGGGGGGGTTTGGCATCAACTCTCACGTCGATGCTCGCTTTGCACTCACCTCACCAGCACGCTATGTCAATGATCACTTTGACCCT…
TisoTranscripts-157	1	-	-	-	-	-	TTCCCACGGCCCGGAGGCGCTCTTGGACAAGAAGTCGGGGTCGAGGTCAACGCCCTCTAGCTTGTTGAGATGCGCGACGATCGCCCCGAGGGTCTCTTCGTCCTTGGCTTTGTGACCCTTCTCGTACGCCGTGAAGGAGATGATGATCTTTTGATCTATGGGGAACTCCGCTTCCTCCTCGGGCATTGGCTCGAGGTCTTCATCTAGGAGGGCCACCTGTGTGGCCGGGGTGGGGGGTGGGGTTAGTCCCGTGTGTGGTCTAGTTCCATCGGAGTCCTTGGGGTTCATAGAGCTTGTGTCGGTGTCGCCCTCATTCGAGGTTGTCGTGTTGTCGTGTGTTGAGTGGTTGGTGCTGGCCCTTGTTTGTGTTGGTGCTTGTTGTGTTGGGCCTCTTGGGCC…
TisoTranscripts-158	1	-	-	-	-	-	AGAATCTTCAGACTTCAGATGTTTTATGTGTGTGTGGGGGGGGGGGGCATAGCGTCACGGCGCCACTAAGCAAATTGCAAGCCGGAACCAAATGAGTTTTGCGCACTTTATTCCGCAGCCTCAAACTATCCCCATACCCAACCAGGAGCGATCGCGAGAGAATCGAAGCCAAGCCTGCCCGAATATCGGAGGACTTGGGCGGATGCTGCTGCGCAAGCAGTGCGAGACGCTGCATCCGCGCTCCATGGTGCACTCGGCCCGCAAAACTCGACTCGCGCCCATAGCCACGCGGCCAAGGCACCGGCCGTGGAACTAGGGTGGATCAAACGAAGTGGGGAGCTTCTGTGCTGCCCAACGCGTGGCCGGCTCGTGCCAAATAGCTCGTCCAAACGAAGGGAC…
TisoTranscripts-159	1	-	-	-	-	-	GACGCTCTTCCGATCTCCTCCTCCCCCCTTTTTCCTCCCCAAGAGCAATGCACCCCCCATCTTCCCAAGAGCTCGCCTGTGAAGAGCCCTCCCTCTCTCCCCCTGCCTCCCAGGAGCTCCTTCCTCTCCCATCCCCCTCCTCCCCCCCTCTCTCCCCCTCTCCACCGCCTTTCTCTCTCTCCGCCTCCACCTCCGCCACCCCTCTCCATCCGCCACACCGTAGGGCCTCCTCCTCCTCTCCCCAACCCTCTCCCCAGCCCTCTCTCCAGCCCTCTCCCCAGCCCTCCCCCCAACCCTCTCCCCAACCCTCTCCCCAACCCTCCTCCACCCGCTGCCCTGCCTATGCACGCTCCTCCTCGCGCTGGAGATGGCCCTCTCTTCGTTTGGCTGCCGCCAGCC…
TisoTranscripts-160	-	-	-	23.973	GDSL lipase	Lipid metabolism	ACGACGCTCTTCCGATCTAGTCCGGCGGTGTGCGCGCCGCCCCTCTCCATCGCCTCCCCTCCCCCGCCTCCCTTCCCTTCCACCTACAATGTGGACCCACCTCTCTCCCTCGGACGAGCGCCTCTCCTACTCCAACTACCTCCACCTCCACCGCGACGCCGATCGCGCTGTATTCGACAGATGCTTCGATGACTTTCCCTCTTGGCCCTGTGGATGGCTTCCTCTATGGAGAGGCTGGGCGGGGCTCAACCTGACTGGGCCGTACGCGGAGCAGCAGAACCCGGGGGCGACGATCGCAGTACGCACAGACGCCACACAAGCCACGATGACCATCGAGTATACCGCGGGAGGATGCTCGGTTGGATGCCCGACCTCGAGCGGCACCGCCTTCTGCTACAT…
TisoTranscripts-161	4	-	-	-	Helicase	Protein regulation	CCTCGCGGCCCTCCTCTCTCTGACAGTGCTAGATTCGGCGCTGATCGATGAGGCGAGACCCGTGGGCGGCCTCAGGACGGGCCACATCGTAGCTCTCTACTCTGCAGCGAGCAGAAAAGCCCAAGATCTTGCCAGAGCGCCTCACAGCGCAGCGGTTCTCGCGGTATCGATCAAAAAAAACCGAACACGAGGTTTCGACCTCATTCCATTGCGGTCCAATCACGTACTCACAACCCAAGTTTGCTCGTTGTCGCCCGTATAGCCAAATACGCCCCCCCCCCTCATATATTCGCCAATGTTTCACACAAGTTTATTGCCATCACGTTTGTGGGCTTAAGTAAAGTCGCAACTCGCAAATCGAAGCATTTCATATGGCGACGAGTCTCGCGACTCTGATGC…
TisoTranscripts-162	1	-	-	-	-	-	GCTCTTCCGATCTTTTTTTTTTTTAATAATAAAACATCTGAAGATTCGGGCTACTCACGCTAGCTATACAGTCCACGTACTCACGGTACTCACTCACGACATCGCCTATACCCCAGTTTACTCACTCCCTTACACTACCCCCTTCATTCCTTTGTCTTTGGCATCGGGGGGGGGGGGCCGCGTGCACTACAACGGGCCAAGTGCAGGGGGTGGGCTGGGGCAGACCTGCTGGTGTGGTGTTCCTGTGGCAAAACAAACGTAAACGCCTGTTGCATGTGACACTTCGTGCCCCTGGGAGGTCTCGGCCCCCTCTTCTCGCGTCTTTTTCAAGTATCTCCGCGTTTTCGCGGCATTCGTGTGTCGCTCGGGGTGTCGGCCTGTAAACATACCGTAAACAGG…
TisoTranscripts-163	-	-	31.7127	-	GPI protein	Membrane protein	TTTTTTTTTTTTTTTTTTTTTTACCAGTACTTTAAAGAGTTGTTGAACGCTCTAGGAGCGGCGAGGCGGGAGAGATGCGGGGCGGCTGAGGCCTTTCTCTCTCCCTTCCTCCCTCCTGCAACCCCCCCTCCCCCACAGCCCTAAGGCTTCACGACAAGAAGACTCGGACGAAATCACAGAACCATGATACAGAAAGTAGCAGACAATATCTATCACACACGGAACACCGAATATAATCATTACGCTTCGGTGGAAGCAGCAAAAGCACTGGCCCTCCCCCACCGCCATGACCCAAGTGCTGCCAACACTAGGATGGGGGGGAGAGCGGGAACGGGAGAGTGAGCGAGAGGCGAGAGGCGAGGGCAGTGTCCTCCAATTCGTGGGTAGAAGGCGCAGCGC…
TisoTranscripts-164	-	-	-	29.5287	-	-	CCCCCGATAGCTATTGGGGGGAAAACGACGGGCGCCGATAGCTATTGGGGCCCGCTACTCCTGTCACGAGAGCAGAGGCACATGAACGAGGAGGCTGTGGATGCAGGAGGTGAGGCGGTGGTGGCGGGAGCGCCATGGAGCGCGGCATCTTCACGTGCCATTGTGTCTGTTGTCTTCGAAAGACAAGAGGCATACAAGTGTGGCAGGCACGCCCTCAATGCGTTGTTGCAAGGTGAGCATGTCTTCACCGATGCGGAGTTGTTCGACATCCCCGCGCTTTTGCCACTCCCTATTTGGGTAATGGCGTCTGTGAGCTCCTCCATCGTTATTTTCCCTTCTATTGCATCGCTGTCGTGTTTATTCATCGGGCGTGTTTCTAGCGTCTCTTCGAGTTCGTGG…
TisoTranscripts-165	1	-	-	-	Helicase	Protein regulation	GAGAGAGAAGAGAGAGAGAGGGAGTAAGGGGGCAACGGAGGGGAGAGGTGGGGTGGCCGAGGGTTCCTCAGCGGCCTCTGAAAGTCTGCGCCTCGATGTTCTTGCTGCTGATCTGCTAGAAGCGGCAGGCGGGCCAGCAGAGGCCGAGGGAGGCCTTGCGGCAGCGAGGAAGCGAGGGGTTTCAGCAAGAGAGGCTTCTCTTGAAGAGAAGCTGAGGGAGAGGGCGGCGTTGCTCGCGGCCGCGGCGGGGGAGGAGAGGGAGGAATCTCTCGAGGAGGAGGAGGAGGAGCCGGACGCACTCCTGAGGGACGTCAGTACTGGCAAGAAGGCGAGGGAGGCCGCGCAGAAAAAGAAGAAGAACGGAGAGAAAGCACAAGAGCGAGGAGAGGCGGCAGAGGG…
TisoTranscripts-166	1	-	-	-	Galactosyltransferase	Energy metabolism	GGAGTAGAGTGGAGTAGAGGAGAGTAGAGTAGGGGAGAGAGACTTTGCAATGGGAGCAGAGAGAGTCGAGGGGCGCCGTGTGAACGATGGCGGCGGCTCTGTGGCCGTCGGTGGCTGCCGGTTTCAAGATGCTGGACAACGGGTGCTCATGGTACGAGACGAACAGGCTGGGTGGGTGCGTGCGGCTCGAGACGCCACGCCCAGAGTGCCTGCGCTCGGCGGAGCGTGCTGCGCAACGCAGGGGCGGTGAGGAAGCAGTCGACCGGCCGCACGCACTCGCAATCATCATGCCGTACCGTGGCACCGGTGGTGTGAGCGATCTTCAGGGCCTGTGCGCCAACCTGCCCGCGCACCTGGAGAGCCAGCACATCCGCCACCGCCTCTACCTCGTCCGACAGG…
TisoTranscripts-167	-	-	-	31.3962	Receptor/histidine kinase	Protein regulation	TTTTTTTGATTTTAAGAGGATTTTTTTGAAATTTAGTTTCCGAGTGGTTTCCCGTCGCCCCGTGTTCATATTCCTCATCTTCTTCTGCTTCCCGCGACATTGCCAGGACGCCTCGGCCCTGTGCCCCCCTTCTGTCTCCCCGCCCACCCTCGCTCGTCATGCCCGGCCATATGGATCGCCTGTGCCGTCCCATGTGCTCCCTTCCCGTGCTGCCTCCGGTCGGTCCTCCCGTCCCTTTCGCCCCATGCATCATACACCTCATGTAACAGACTCACAACCACAGCCTCACACAGATGCACCTCAACAACTCCACAAGCCACACTACCGAAGCCACGCATTGTGTAGTAAAGCAAGGTGCAAACTTGACCAGACGTGCTCGTCGAGAGCCCTTCAAATCCA…
TisoTranscripts-168	-	-	-	31.2083	-	-	TTTTTTTGATTTTAAGAGGATTTTTTTGAAATTTAGTTTCCGAGTGGTTTCCCGTCGCCCCGTGTTCATATTCCTCATCTTCTTCTGCTTCCCGCGACATTGCCAGGACGCCTCGGCCCTGTGCCCCCCTTCTGTCTCCCCGCCCACCCTCGCTCGTCATGCCCGGCCATATGGATCGCCTGTGCCGTCCCATGTGCTCCCTTCCCGTGCTGCCTCCGGTCGGTCCTCCCGTCCCTTTCGCCCCATGCATCATACACCTCATGTAACAGACTCACAACCACAGCCTCACACAGATGCACCTCAACAACTCCACAAGCCACACTACCGAAGCCACGCATTGTGTAGTAAAGCAAGGTGCAAACTTGACCAGACGTGCTCGTCGAGAGCCCTTCAAATCCA…
TisoTranscripts-169	-	-	-	32.907	-	-	TTTTTTTGATTTTAAGAGGATTTTTTTGAAATTTAGTTTCCGAGTGGTTTCCCGTCGCCCCGTGTTCATATTCCTCATCTTCTTCTGCTTCCCGCGACATTGCCAGGACGCCTCGGCCCTGTGCCCCCCTTCTGTCTCCCCGCCCACCCTCGCTCGTCATGCCCGGCCATATGGATCGCCTGTGCCGTCCCATGTGCTCCCTTCCCGTGCTGCCTCCGGTCGGTCCTCCCGTCCCTTTCGCCCCATGCATCATACACCTCATGTAACAGACTCACAACCACAGCCTCACACAGATGCACCTCAACAACTCCACAAGCCACACTACCGAAGCCACGCATTGTGTAGTAAAGCAAGGTGCAAACTTGACCAGACGTGCTCGTCGAGAGCCCTTCAAATCCA…
TisoTranscripts-170	-	-	67.3628	-	-	-	TTGATGAAGATAAAGATGAAGAGTGGATAGTTTGTCAACGTCGTCCTCGCCCGATGGGACCGGGTATAGCCTCCTCCAGAGGAGGCTGATCATCTCTCGCGTTTCCGGATCGTCCAATTCCTCCCGGACAGGACCTTGACCGCACGCACCAGTAAAGCCTCCCAAGGGAGAAAACCGAAGCTTAAGTCCCCGTGCGAACTTTGCGCCCCTGTCTTCACGATCACGATCAATGACAAAGGCACCTTAGTGCTGGGCACAAATCTGACCGCGATAGCACAAGCGCTCGATATGGCCAGTAGACTCGCTTAATCGCACACAGACCACCGCCGCGACTCACCCTCCTACTCGTCCCCAGCCCTCAGACCCGATGAGACACACCCACTCGCCACCTTAACTCGA…
TisoTranscripts-171	-	-	-	83.643	Aldo-keto reductases	Energy metabolism	CGCTCTTCCGATCTCAGATCCCTCTTCTCCTCGATCGATCGACAGACCCGTCCGTCTCACCTGCCTGCCTCATCCCCATCCCAGCCGAGACGATGGACGACGAGATGAGCGAGAGCAAGATGCCGATGCGCGTGCTCGGTAACACTGGCCTCGAAGTCTCCGTCTGCGGATTCGGCTTTTGGGCTTCGTTTGGCACCAAGGCGGGCATGCTCGAGCAGGAGGGCGTCGAGAAGGCCAAGGCTTGCATGCGACTTGCACGGGACGCGGGAATCAATCTGTTCGACAATGCAGAGACCTACGGAGAGCCGCGTGGGGCTGCAGAGATCGTAATGGGCGAGGCTTTGCGCCAGCTCCGAGACGAAGATCCGCAGAAGTGGAGGCGCTCCGAGCTGATCCTGA…
TisoTranscripts-172	-	-	-	26.1827	-	-	GATCTCATTGCTCCTCTTTTCCAGATGTGGCGGCCTCTCGCGCGTGGGCGCGAGGGCGGTACTGCAGAGGTGTATGGTGCGGTGCACCCGGCCTACGGGCGGAAGTTGGTTTTTCGATAACCAATCTTATAATAGCCCATAGCCATAGCCCGGTCACTCACTCTCACTGGACTATGGGGGTGCGGAGGCGGAGGGCACCGGGGGTGGCGAGGGAGGAGGAGGCGATGGAGGGAGCGGTGAAGGCGGAGGAGGAGGAGGGGGTGGCGAGGGTGCAGGAGGAGAAGGAGGGGGCGGCGAGGGTGGAGGAGGTGAAGGAGGCGGGGGCGAGGGAGGATATGATGGTGGTGGCGAAGGCGGCGGTGGCGAGGGTGGA
TisoTranscripts-173	3	1	-	-	-	-	CCCCTCGATATTTGTCCTCCCCCCAGTGCACGCACCGACCCCGCGCACCCCAGCACGTCCTCTCCTCGAGTCCACGCTGGGGGAAAACCCCATTTCCGGTAAAAACAACGCAGGGGGGGGGGGCACTCTTGAGAAAGGAGCCCAGAAGCGCTAATCTCTGCTCGCCGAAGCGAGTGGCCGCAGCAAGCCGCGGCCCTTCCCTCCTGGCTCTGGCGCCCCCGTCTTCTCTTACCCAAACGGGGCGAGAAGACACGTTTGTTTCTGCCGGAGCGGAGAGCTGCCGCTCCCCCCTCCCTTCCCTCTTCCCTCTTCCTCCTCTCTTCCCTGCGGCTCAGGCCCATGGCGCGCGCTTGCGACCCCCCTTTCAGGTCCCCAGGTGGCCTGCAGGGGGCTGGGAGC…
TisoTranscripts-174	-	-	-	23.2535	Phosphatase protein with cysthationine domain	Amine acid metabolism	GAGGGAGGGAGGGAGAGAAGGAGAGCGAGAGGGTGCGAGAGAGGGAGTCGAGGAGAGCGCGCTCGGGATCATGTCGTCTTGCCTGCCTCTGCTATGCAGTGGCTCCTCTCCCCGCTCCCTCTGGCGTGTGGCCGCTCGATCACATTCTCAGACTCACGAGCTCTGCGGCTGCATCTTTGTGGGTCACACGAATGCTGACCTCGACTCGGTCGCTTCTGCGATTGGAGCCGCATGGCTCTACGACGGTGAGCCAGCGCGGGCGAGCGAGATGGATGCAGAGACGCAGCATGTCCTTGCACGCTGGAACGTCCAGCCTCCCGCACACATTGAGGATTTGATGGCGGAGAGAGGGCAGAGCCGCGTGTGCCTCGTCGACTTCCAGCAGGCGACTCAGCTACA…
TisoTranscripts-175	-	-	-	57.4773	-	-	CCTCCGTCTCCCCCTCCCCCTCCGTCTCGCTCGCTCTCTCGCCACTAGAATGTGCGCCAGCTGGTCAGCGCGCCGCGATGAGGCGGCGCCCACTGACGCGGGCAGCTCATTCGTCTGCCTCGGCCTCGATGACATGGAGCTGGCGAGGGACGTACAGCACATGCTCTTCACACGCTTCATGAACTGCGACACGAGGCGGTCGGGCACCATGGGAGCGAGCCGACGAGAAGTAGAGTTGTTCCAAGACGTCGCCCTCGGCACTCGCAACCTGCAGTTGGCCCCGGCCGCGATGAGCCAGGCAGACATCGTCGTGCTCGATCGTGAAATCTACGCGCAAGATGGCACTCTCATAATACTGGGCGAAGACCTCGCGCTACAACTGCGCAACCGGGGATTCGT…
TisoTranscripts-176	-	-	-	142.178	Flavin oxidoreductase NADH	Vitamine B2 synthesis	GATCTGGGAGATTTCATGGGAGATGGACATGGGAGTCCCGGGTCCTGGGGCCTACGAGGGGGGATTTCGACATCGCATTGCGCATGCGCCCAAGCACCAAGCGTGCAGGCAAGCTCGTTGTAGTAGCCCTTGCACCCTTTCGGGCCGCGTAGATGCTCATGGTCACTTGGCGAGCAGCTGGAAGCCGGAAGGAGGCTCACAGGCTCACCCCAGTCACTCACTCCTCACACACACAACGAACAGAAAAAATTGCCCTACCCTCAAAGTACTACTACTCCTACTACTTGCTGTGGCAAAGAGAAGAGAGACGAACTGCGGAAATAATGCCACCGCTTGATGAAATTCTGTGAGCCAGCACGCCGCCCAACAGCCGCACTCCCTCCCACGCGCGCTGCTCGC…
TisoTranscripts-177	-	-	-	23.913	Protein unknown	-	TTAAGAATATTATGAAGTTTTTTTTAGACTCCCGGCAAGGAGATGCGAGAGCAGATAGATATTACGTTGGAAGCATCGAGGGAGGGTGTGCGCAGAAGCATACAGCATACGCGAGCGCATGCCGCATGCGATGCGTTAGACAGACAGGCATGCGTGCCACTTATACACCTACGGTTGAACTAGGGTGGCTACATTGCCGAGAGGGCGTTGTCTCTGTCAATCTGTATCGAGCTATGCATCGAGCTAAACCATACGGTGCATCTACTCAGGTCAAGAAAGCGACGCTCGTCCTGTAGCAATGTCCGATCGGCGCTGAGAAATGTCAATGGTTGAAGAATAGCAGCTCCCAGGAGTGCGAGCGGATCAAACCAAACCTGTGTCATGCCGTCAAAGGTACGC…
TisoTranscripts-178	-	-	63.6532	-	-	-	GGGGGGGGGGGGGGGCAAGCAAGGAGCAGAGGTGTGAGTGTGAGAGCGGTGTTTGTACGTATGCTCACGCGCGCGGCATGGCCGATGGCCGATGTGACGATCAGCTATGCTTTGTTTGTGCCGGAAACTCAAGGAAGCACTCGGGGAGAGACGGGAGGGGAGAGGGGGAAGAGGGCTTCCGCGGGGAGCCGGGGAGAGGAGAGGAAAGGGGGGGGGGGCGGACCGATACGGGACGATACGGGAAGAAGGGGACTGGGACGCCTGCAAAGAGGGGTTCTCCTTTGGCGGAGTCGCCGCCAAGCGCGCGGAGGTGTCTAACGACATTGGCCGGTTGCTATTATTGGAGCCCGCTGCGAATCTGACAAAGACGACGACGCACCGCCGTCAAATCGCAAACGG…
TisoTranscripts-179	-	-	-	35.5838	Ankyrin protein	Protein regulation	TGCCTGCGTCCGACTCGCACCACACCATCGTCATCATGGCAATGCCGGAAGAGCTCCTCGCAGAGATACGCGCCAACGGCTTCGTCGAAGCGCTTCGAGATCATCGTCGTCGGGCAACCCTCGCCCTGATTCGCCGCCGGCGCGCTGTGCATAGCATCCAACAGGCCATTCGCGAATGGCTTAATTCCACGCTCCACCAATGCGCAGTGTGCATGGACAACATCGCGTGGGTGGATATGAAATCAGTCATCCAATGGAAGTACTGCCATCGTGCGTGCAGGCCATGCATCGAGCAATACGTCACTCTCGCTGTTCAAGAGGGCCGTCTCCACATCCCTTGCCTTGGCATCGGCTGCAAAAACCTCCTAAGCGACAGTGACATTGCACAGTATGCTTCCA…
TisoTranscripts-180	-	-	27.7541	-	-	-	CCAGTGACCTGTGTCTTTGCTGCAAATGTAAATACCTTAAAACGCCCTGCCCATGTTCGATAACGGGCCCCTAGCGGCTCAGGTTACTCTGTGCGTGCGGTGTGCGGTGCTGGGCACGGGATCGAACCTCAGTTTGACTCGGCTCAACTCGCAGCACCGCGCACCGCCTTGTCGGTGGAGGCGAACCATGCGGAGCCGCTCACATCGAACACGCCGAAGCTCAGGTCGTCCAGTAGTGTGCGCACCTGCGCGGGAATAGGGGCACGCCCACGAAACGGGCACGCGCACGAAGCTGCAGCCTCTAGTATCTGCTAGAGCTCTACTCTACCATTATTCGTACTCTAGAGCAGAGTAGAGTACTCTACTCTAG
TisoTranscripts-181	-	-	-	22.9	Ankyrin protein	Protein regulation	TCACACACAGGCGCATAGCCACGGGCAACAGATTTGCAAATCGTGATAGAACATGCCGCTTCTGCAAAGTAGCGGACGAATCCTCTACACACCTGGGAGAGTGCCCGCGACTAGAGAGGTTTGTGAAGGAAGGCAGGCAGGCAAGGTCATGCACCCAGGCCATGTCAACGCGGCCATAAGCGAAGCCCGGTTTGAACGCGCGGAGGAGGCCGCTTACCGCTTATGCGGTATTGCTCCTTGCGCCGTGTACCTATCTGGGTCGCGCATGTCGATGTTTACGGACGAATGTTGAAGCATAACATCAATGGCGTTGATCGAAGCACATTCACATGCGCACATCAAAGCCGTTATGCCATGCTCTGGATGCACTTGGTTGGGGTCATCGCCCTCATCTAGGAG…
TisoTranscripts-182	-	-	-	40.6923	-	-	TCACACACAGGCGCATAGCCACGGGCAACAGATTTGCAAATCGTGATAGAACATGCCGCTTCTGCAAAGTAGCGGACGAATCCTCTACACACCTGGGAGAGTGCCCGCGACTAGAGAGGTTTGTGAAGGAAGGCAGGCAGGCAAGGTCATGCACCCAGGCCATGTCAACGCGGCCATAAGCGAAGCCCGGTTTGAACGCGCGGAGGAGGCCGCTTACCGCTTATGCGGTATTGCTCCTTGCGCCGTGTACCTATCTGGGTCGCGCATGTCGATGTTTACGGACGAATGTTGAAGCATAACATCAATGGCGTTGATCGAAGCACATTCACATGCGCACATCAAAGCCGTTATGCCATGCTCTGGATGCACTTGGTTGGGGTCATCGCCGAGAAACACTTG…
TisoTranscripts-183	1	-	-	-	-	-	GACGCTCTTCCGATCTGGGGCCGGACGTTCCGTCCCTCCTCCCGTCCCGCTCACGGCCTTGCACCTGCTTCCCCCACTGCCTTCCCTCCATCATCTCCACCCCTACATCGCCCGGAGTGACTCGGCGCGTCTCTCTCTTCCCGCCAAACGCCCATCCCCTCGCCTCGCCTGTTCCCCCCCCTCCCCCCTCCCCCATTTCTCTCCGACGTTTGCTTGGCACGAGCGCACTGTCTGCACGAGCGCACGCACACCGTGATGGCCCGCACGGCCTACGAGGCGATGGTGCCGCCTTCTCATTGGGAAAATATAGCCTCGTACGCCGCCGGCCAGGCCGCGCTGCAGGCGGCTCAGGCCGGGCAAGACCAGGCGGCGCAGGCTCTTGTGGCAGCGCAGGCTCGC…
TisoTranscripts-184	3	-	-	-	-	-	TGTGGGCGCGCGAGGTGGCGGCGCCACCATGCTCTGTGTGCAGGAGCGCCGTGTGCTGCTGCCCAATCGTTTGTTTGGTGGGCCTTCCACTGTCTTCCGCCATTTCTTCTTGCACCTCCCGTGTGTGAAGAATCTCATCGTACGAGAAAGGGCTTGGCAACCCACTATGAGCATAGCCGGAATGCAGGCCGGCCACTCACGGAGAACTGTATTTTCGCGCTTACGTGAAAGGCCCAAACAGTTACGTATCGCGGCCGATAGCGGGCGCGTTGCTGTTGCGCGGTTTGGGTGGCTGCCTTCCAGATTCTAGAGCGCGGACCATGCGGCCGCCACAGCCATTTTTGGCCGATACGTCCACAGGCGTAAGCTAAAGTTGCCCCTAACTTCAGCGCGATCCCT…
TisoTranscripts-185	-	-	-	20.9692	Alkyl hydroperoxide reductase / thiol specific antioxidant	Stress reponse	GCTCTTCCGATCTTTTTCTTTCGCCAATTGCAGTTGCATTTTCATTACACACCATCCTTAAGCCGATATTGGATATTAATGTGCTACCATCACAATGGTTGCGGAACATTGCCACATACACAAAGACAATCGCAAAACATTCAATCCAACCATAAGGTCGACACGTGCAATGCCTTTGGCGCATGCAAATGCGCAAAGGTGAAAGCATCATACGTAGTACTACGAAGAGCTATTCGCAGTTGTGAACACAAGGGATGCCAATGGCTCGATTGGCTCCCTGTCCTCCATAGAATAGACCCGCTTGTGTATAATATCTTGAAGTGTCATAGGCTCAAGGATCAAGTGGATCCGTGGCGCAGGTATCGAGCGCATGCCATCTCTCACCGCGACATCATATCC…
TisoTranscripts-186	-	-	-	35.5305	Protein unknown	-	CATCATCATCATCATCATCATCATGATGAGAGAGGGTTTTTGCAGGCCGCAATAGGGGGCACCTTTGGCCTTGGCTGAACTTTGCGCGCTCGCAACAAGTGTTGCGTCGGGATGTAGGCTCATACGTCCGTGTAGCAAACGTTTTGACCAACATGCACACATGCCTGTATGGCAGCATTGTGAGTAGTAAATTTTGTGTCCAGCCTCCGTGTCTTGAGGCCTACATGAGTGGGGGTCCCTTCTGACGCGTACTTCTCCTCCTTTGTTGGCTCACTTACTTAGCATTCATTAGCATCAGCTCCTACGTCCTAAAAAAAAAAAGATCGGAAG
TisoTranscripts-187	1	-	-	-	-	-	GGCCGCGGCGAGCCGCGGCCCTTTGTCGGAGAGAAGCTCGATTCCTCTTTGGAAACGAGTCGCGAAGGCGCACCGGTAGAGGTGGGGACGGTAAAAATCGAGTTCTCAGGATCGCTTTCTTCTGGCCAAAAAAATGCATGGATGGCCTCCATATGCTCTAACTAGAAGACCCTCCGAATCTCAACTTCCAATTCTTTCGCGCGCGCGCGCCGACGTGAGAAAATTCCCATTTTTTTGCCTGGCGGTGTCGACGGCCCACGTTACCACTTTAACGACCGCTCGGAAGCTGTTTTTGGCCGCTCGGCCGCAATTTTTTGCCTGGCTGGGCATCATTAGTTATGATGATAATGGTATACTAGATGGATACACATGACTCGATCGTTTATCGATGTTTAATT
TisoTranscripts-188	-	-	-	32.3887	Protein unknown	-	TTTTTTTTGAATTTAAAGATTGAGTTCGACATTGCGTGCCTTTTACCCGAGCGACCATGTTTCCGAATCCTAATCGACTTCAACTATTTTTTATTCTTTTAGTAGTAGAGCGCCCTGTACCGACGGACGAACGAACGACAGTCCCATGGACGGCAGCAATGAATAACTCTCGCACAAATGCTCTCTGAATCTTCCATGCAATAGAAGAAAGATGTGGTTTGCGCGGGGGGGGGGGGGCGCAGGCAATCCATCGGCCTTCTTCGCACCACCAACCCAACCCCACACAGAGATATACCTCGAAGCTCTCAAGCCTCTCCACCGTTTCCGTTTTGGAGCATATGAAAGGGCATGATCACGCAGATCTCACATTCAAAGGACTCTCTCTCTCCTTCCCCGTAC…
TisoTranscripts-189	1	-	-	-	Kinase like	Protein regulation	TTTTTTTTTTTTTTTTTTGCATCTCACTTATCTCTTACACGCACCTCATCCCGTACACGCTGCTTCTAAGCGGGAAACCGAAGCGCCAAAATTGGCGCCTCAAGCCGCGGCAGCAAGGAGTTCACAAATGCAAACAAACGGGTCTTTCGATCGGACGCGATCTGAAAAAGTGAGTGACCGAGCTACACATACACGTTTTGATTCAAACTCAAGACAGCGCGGCAATCAATCCATTCAAGCCCCGATACCCTCGAACTCAATTACCCCCCCCCCAAAGAAACAAATTGCGACTCCCCATTCAACGCGACCACGCCTTGGTGCGCCGACGGTGTGAGATCGCAAAATGGCGCCGGCACTTGTCGCGCAAGAAGGGCCGCGCGCGGATACTCCCTGAGGAAA…
TisoTranscripts-190	-	-	-	38.7357	-	-	CTCGGCTCGTATTTTATCGCAGCTGACGTCCCATCACTGATGTCGCGCTGTCGCGCGGTCGATAGTCGCGACACAGATACAGATATATATCGGATATGCTGCGTAGAAGCAAAAGGGGGGATGCACTGACGGGGCGGAGGTGGAGTTGGCGCGCCTATTTGATGAATGAGGGCAGCCAAGCAGCGCGCCACTTGCACCCGCCTTTCAACACTTTCTTGAGCGTTAGTGTCTCTACTCTCACTAGACTTGCCCTAACACGCCAAGCCACGCCACACATGACCGCACCAAGCCCCAAGGCACAAACAAAACTAAGTAAGCAAG
TisoTranscripts-191	-	-	-	22.5763	-	-	GGCGCGCGCCTGCGACCCACCTTCCGGTCCCCAGGAAGCCTGCAGGGGCCTGGGAGCTCAGCTTAGGGGGCAAGTGAGGCTGGGGCTTGGCCCTGGCCCCTCCCCCTCCTGCCTCTCTCTCGCTGACCCTCCGCGTACCCGAAAGCGGTCGACTGGAGCTGACTGGGGGCTCCTGATTAGGGGGGTCCAGGTGGAGGAGGGGCTGATCAGACAAAGAGATGGCCCGGCCAGCGTGGGCCAGGACGCGCGTTCTATGCCCAGCTCTCAGGGAGCAGAGTCTGGGCTGATGAGGTGAGTCCCCCCTGCTTGTCAAGTGGCGGCGCTGCTGGGGGGTGGGTGGTTCTCGCGTTCTCGCCCCCCACGAGGAGGGTCGAGAGAGTGGGGGGGGGGGGGCGCGAG…
TisoTranscripts-192	-	-	197.055	-	-	-	CCTGCGGCCCCTCTTCAGGTCCCCGGGAGGCCAATAGGGGCCTGGAACCTGGAAGCGCAGCTCAGGGGTTTTGCGCCCGTTCCGAGATCATAAAATGTGGTTTATGATCTCCGGCAGAGGCTCGTTTCCGGCTGAGACTCGTTTAATAGTGTTTCGTCTCGGGTTCCTCAGTCCTCCAGCGATGTGCGCCACCCCTAGCTTACCTAGCTTGGTGGCTATCGTGAGGAGTTCCGCACTGGGTACTGGGTACTGGGTACTAGATTGTCGTTCGGTTAGCGTGAATGTGAATAGGGGGCTTATGTCTTATGTCATTCAAACCTTTCTATCCTTTTTCAAAAAAAAAAGATCGGAAG
TisoTranscripts-193	-	-	-	29.4937	-	-	GTGTGCTCTTCCGATCTTTTTTCGGCATCTTCAAGAGAGTTTTGGAGGTCAGCCACACATTGTTTTGCCATGAGAAATAAATTCTAATCATGAGAACGCGTTTTCTTTCGTTCGTTCCCGCCTCTAGTGCTGCGCTTATGATTTTTAAGAGGTCTCTTACGTCTGTAGAGCACCCCCTTTAGTAAAAGTCATAGGAACGGACAACTCACATCAGTGGTTTTACATTTGTGACCCGTTACGATGCTCGGGCTGAAAGAGCTCATCATTCGCCAGCTTAGCTGCGTACATCAAGCACACTTGCAACGCTGCATCGACGCCCTCAGCACATTGTATGTCATGACGCTTCGGCTGTTCATTGGTGGGAAGACAGAGCATGAGGCCGTGCTTGGTCATGGTCTC…
TisoTranscripts-194	1	-	-	-	-	-	GACCAAATGAAGGCAAGCCGCCTAGATAGTGGGAGCCGCAGGGCCCCTCCTCCTATAGGAAAAGCCTCCGGGCTAGGCCCCTACAAAGCCACGGCAATGACATCGTTCGCAAGCCTGAGGCACAGGCCCGTCCGGTCAGCAAGACCAACATCACAACCAACACAGAGCTACACAGCAATGACTGCACAACTCTGCTAAGGCGGGAAGGGGAGGAAGTGGAGAGAAGGGAGATAAGGGCGATGCCAGTCGAGAGGTAGTAGATACAGATACCGGGCTCTTAGTAGGTGTTTGGCCCTGAATGTTCAGATGTTTTTTTGCTTAGCAGGTGCTCGCATAGTTGTTGCCAATCAATGGTTGCCGTAAAAATTTAGTTGTCAATCAATGACCCCAACAAATAAT…
TisoTranscripts-195	-	-	-	27.394	Chromobox protein	Chromatin regulation	TTTTTTTTTTGTCCTTTGTTTAAAGATTAAGATTAAAGAGGGTGCAACCTCAGGCTCAGGTTTGGTTCTTTTTTCGGAAACCACACCCATGTGGACGGTATAGGTTCTACTTGTGCGAGACAACCTCCCCCTCTTCTCTTATTTCAACTTCCGCCTCTTCCGCCTTCAGACGGGGGATGTTCATATTTATTTGCGCGCGGCTTCTTTCAACCTTTCTTCCGCTTCCGCCTCCGTGGTGAGCCGCATCTTGTCCGTTTTGGAAAAGCGCCACAGCTGTACTTTCCTCATCACAAAGAAGAGAAGCAAGGTCAGTGCGGCGACTCCCACTCCAGCTCCAGCTCCGACTCCTTTGGCACCCATCGCCCCGAATGCAATTGTGATCGATGCCACGGTAATTGA…
TisoTranscripts-196	1	-	-	-	-	-	CCGATCTTTTTTTTTTTAACATTAATAATTCATTATTTATCAATCTCACGCCTCGCACGATCGCATTCAACAGGTATACGGAAGCTCAAGACATACATGCACACTTGAAGAGAGGTGGACATCTCTAACATTCACTTGGGGGAGGCTGGATAATGAATCCATGGGTAGATGTCCAAGTCTACGTATGTTAGAAAGACTCAACTCAAATGCTTTCCTCATGCTATTGTTCCGAGGATACGCCGGATCAAGACAGCCTTCACTCCGCTAGATTCCAGACCAAGAGATTCACATTGTGCGCGCAGCTCCGCCACCTTCATTGCCTTGAGGGCCTTCTCAGTGGGGACGATCTCCTTGTTCGCCTCAAGGTTGTGGGCCTGCGTGCCGTTATCCTTGGTGGCC…
TisoTranscripts-197	-	-	-	50.8571	-	-	TTTTTTTTTTTTTTTTTTATTTGACATCGACTTCTAAATATTTCTGCAATATAATTAGGACGATCGATATTCCCTTGGAGGTGCATTGTGCGCATTGCTCGCACATGCGCCCACACGCAACATGCACGCTAACGAGGTCGATGACGACACACTTCGAGGCTTCACGTATTTGGGCCGCCATCTGCCCTTTGCAGATTGGTGCAAAAAAGATGGACCCCACACGACGTGCGCACAGGTAGCAGGTCAATGAAAGCACCAACGTTGACGTGTCTAAGCATGCACTTGCCTCTCTTTAGATCGTTGCCATTGTGCAATACTCACTCGTGCGCGCCTTGTGTGCAGCAATGAGCTCAGTGGCTATGGTTGACGGGCCTGCGTTTTTCTCATACGCAAAATCCA…
TisoTranscripts-198	-	-	-	47.4	-	-	GATCTTTTTTTTTTTAATTTTAGAAGGTTTTTATTTATCCGGCACCTTCGAGAGCTTTTATTTGACATCGACTTCTAAATATTTCTGCAATATAATTAGGACGATCGATATTCCCTTGGAGGTGCATTGTGCGCATTGCTCGCACATGCGCCCACACGCAACATGCACGCTAACGAGGTCGATGACGACACACTTCGAGGCTTCACGTATTTGGGCCGCCATCTGCCCTTTGCAGATTGGTGCAAAAAAGATGGACCCCACACGACGTGCGCACAGGTAGCAGGTCAATGAAAGCACCAACGTTGACGTGTCTAAGCATGCACTTGCCTCTCTTTAGATCGTTGCCATTGTGCAATACTCACTCGTGCGCGCCTTGTGTGCAGCAATGAGCTCAGTGGC…
TisoTranscripts-199	-	-	-	32.9677	-	-	TTTTTTTTTTTTTTTTTTATTTGACATCGACTTCTAAATATTTCTGCAATATAATTAGGACGATCGATATTCCCTTGGAGGTGCATTGTGCGCATTGCTCGCACATGCGCCCACACGCAACATGCACGCTAACGAGGTCGATGACGACACACTTCGAGGCTTCACGTATTTGGGCCGCCATCTGCCCTTTGCAGATTGGTGCAAAAAAGATGGACCCCACACGACGTGCGCACAGGTAGCAGGTCAATGAAAGCACCAACGTTGACGTGTCTAAGCATGCACTTGCCTCTCTTTAGATCGTTGCCATTGTGCAATACTCACTCGTGCGCGCCTTGTGTGCAGCAATGAGCTCAGTGGCTATGGTTGACGGGCCTGCGTTTTTCTCATACGCAAAATCCA…
TisoTranscripts-200	-	-	-	31.6349	-	-	GATCTTTTTTTTTTTAATTTTAGAAGGTTTTTATTTATCCGGCACCTTCGAGAGCTTTTATTTGACATCGACTTCTAAATATTTCTGCAATATAATTAGGACGATCGATATTCCCTTGGAGGTGCATTGTGCGCATTGCTCGCACATGCGCCCACACGCAACATGCACGCTAACGAGGTCGATGACGACACACTTCGAGGCTTCACGTATTTGGGCCGCCATCTGCCCTTTGCAGATTGGTGCAAAAAAGATGGACCCCACACGACGTGCGCACAGGTAGCAGGTCAATGAAAGCACCAACGTTGACGTGTCTAAGCATGCACTTGCCTCTCTTTAGATCGTTGCCATTGTGCAATACTCACTCGTGCGCGCCTTGTGTGCAGCAATGAGCTCAGTGGC…
TisoTranscripts-201	-	-	-	32.4	-	-	GATCTTTTTTTTTTTAATTTTAGAAGGTTTTTATTTATCCGGCACCTTCGAGAGCTTTTATTTGACATCGACTTCTAAATATTTCTGCAATATAATTAGGACGATCGATATTCCCTTGGAGGTGCATTGTGCGCATTGCTCGCACATGCGCCCACACGCAACATGCACGCTAACGAGGTCGATGACGACACACTTCGAGGCTTCACGTATTTGGGCCGCCATCTGCCCTTTGCAGATTGGTGCAAAAAAGATGGACCCCACACGACGTGCGCACAGGTAGCAGGTCAATGAAAGCACCAACGTTGACGTGTCTAAGCATGCACTTGCCTCTCTTTAGATCGTTGCCATTGTGCAATACTCACTCGTGCGCGCCTTGTGTGCAGCAATGAGCTCAGTGGC…
TisoTranscripts-202	-	-	-	34.6667	-	-	TTTTTTTTTTTTTTTTTTATTTGACATCGACTTCTAAATATTTCTGCAATATAATTAGGACGATCGATATTCCCTTGGAGGTGCATTGTGCGCATTGCTCGCACATGCGCCCACACGCAACATGCACGCTAACGAGGTCGATGACGACACACTTCGAGGCTTCACGTATTTGGGCCGCCATCTGCCCTTTGCAGATTGGTGCAAAAAAGATGGACCCCACACGACGTGCGCACAGGTAGCAGGTCAATGAAAGCACCAACGTTGACGTGTCTAAGCATGCACTTGCCTCTCTTTAGATCGTTGCCATTGTGCAATACTCACTCGTGCGCGCCTTGTGTGCAGCAATGAGCTCAGTGGCTATGGTTGACGGGCCTGCGTTTTTCTCATACGCAAAATCCA…
TisoTranscripts-203	-	-	-	34.2642	-	-	GATCTTTTTTTTTTTAATTTTAGAAGGTTTTTATTTATCCGGCACCTTCGAGAGCTTTTATTTGACATCGACTTCTAAATATTTCTGCAATATAATTAGGACGATCGATATTCCCTTGGAGGTGCATTGTGCGCATTGCTCGCACATGCGCCCACACGCAACATGCACGCTAACGAGGTCGATGACGACACACTTCGAGGCTTCACGTATTTGGGCCGCCATCTGCCCTTTGCAGATTGGTGCAAAAAAGATGGACCCCACACGACGTGCGCACAGGTAGCAGGTCAATGAAAGCACCAACGTTGACGTGTCTAAGCATGCACTTGCCTCTCTTTAGATCGTTGCCATTGTGCAATACTCACTCGTGCGCGCCTTGTGTGCAGCAATGAGCTCAGTGGC…
TisoTranscripts-204	-	-	-	60.0737	-	-	TTTTTTTTTTTTAAGCATCAAAACAAACTGTTGGACAAAGAGCAGACAGGTCCCCCCATCAAGGGGCACAGGAGCAAAAAGGAAGGCAGACCAGGAGGGATGCTCTCCAACGCCAACGCCTCCGAAGGCCAAACGGACAAGCGAGCCTCGGGCGCGCGATCGTCGCAAGCGACACAAGCCCAGGAGGCCCACCACAACAAATACCAACTTGAGAGAGAGCCTACACAAAGCACAATCCACATGAGACCCTCGGAAGGGGGCGACAACATAGCGGAAACATCGAGCCATATGGACGCCCGAGAGACGAAAACATATGCAAGGCTAACCCCACCCTCCGCCCCGGCGCCTCCGGCTCTCTCCTGTCCTGCCGCCGGCTCTCTCCTGTCCTGCCGCCGGCTC…
TisoTranscripts-205	-	-	-	148	-	-	ACGCTCTTCCGATCTGGAAAGAGGAGGGAGAAGCAAGGGCTGCCCCAGCAGCCAGCTCCCAGAGTACGCAATGTCCAGAACCTGGCGACTTGACTGCTGCAGGGTCCGATCAACCAAGGAGTCCTCGTACTGTGAGTCGTCCAGCAGATCTCAATGCGTCATGCGATGGATCAAATGGATGAAATGTCTTCGAATCGCTGATACTCTCCTGTCTCAGCTATCCCAGACAGCTCTTGTGGTTCGCTTTCGGGATGTCTTGCAGCAGGTACTCTTGCTGTTCAGCGACTTCTCGATAATTACAAGTTGCCGAACATTGGTGCTTCTGGCCATACTGCTGTTGACCTTTCCGATTCTCTCCATTGGATTGCGTGAAGCCGCTTTAATGATCGTATGCGGCCT…
TisoTranscripts-206	-	-	-	84.5455	-	-	ACGCTCTTCCGATCTGGAAAGAGGAGGGAGAAGCAAGGGCTGCCCCAGCAGCCAGCTCCCAGAGTACGCAATGTCCAGAACCTGGCGACTTGACTGCTGCAGGGTCCGATCAACCAAGGAGTCCTCGTACTGTGAGTCGTCCAGCAGATCTCAATGCGTCATGCGATGGATCAAATGGATGAAATGTCTTCGAATCGCTGATACTCTCCTGTCTCAGCTATCCCAGACAGCTCTTGTGGTTCGCTTTCGGGATGTCTTGCAGCAGGTACTCTTGCTGTTCAGCGACTTCTCGATAATTACAAGTTGCCGAACATTGGTGCTTCTGGCCATACTGCTGTTGACCTTTCCGATTCTCTCCATTGGATTGCGTGAAGCCGCTTTAATGATCGTATGCGGCCT…
TisoTranscripts-207	-	1	-	-	Ubiquitin	Protein regulation	AGGGGGGGGAGAGTAGTGGAGGGAGAAGGGAGTGTGAAAGGATTGGGCGGAAGGGGCGAGGGCACCGGCAAGGAAGAGGGGTTGGCCGCCCGCGAGTGGTGGGCGCGAGCAGATGCCCTGCGAAAGTACACGGTGGTTGTCGCGTGCGACATGGACTACCCAGCGCTGCTGCGGCTCTCCGTGGCCGTGCGTACCGCCGGGGCTAAGCTGGTGGCCTGCTGGTCGCGCGGGCTCTTCGGCGGTGTGTTCTGCGACTTTGGTGAAGAGTTTGAGGTCGCCGATGCTGACGGCGAGCCGCCGCGCAGCGCGCTCCTCGAACACGTCGAGGGCGGTGCCACAGGATCAGCGACGACGGTTCCGGAGCAGCCCCACGGCCTGCAGGATGGCGACGTGGTGTGC…
TisoTranscripts-208	1	-	-	-	-	-	CACGTCTTCCCACTCCCCTCAAATGGTGCCGTACAAGCGCTCGGCCATCGAGCGAAGGTCGAGGACACTCTACTCCGCCGCCTTCAAGCTTAAGGTGGTCTACGAGGCGCTGCGGCGGCCAGCAGATTGTCGAATCAAGCCAACCTGCCGTGATTATCCTGGCATTGAGCCGACGCAGCTGCGCAAGTGGATTAAAAACGTGAGCACGCTTGAGGCGCTCGCCTCCATCGAGAATCGTCAGGAGTTTGCGCACTACGAGCTGGGTGCTAGACCAATCGTGGAACCGGTGCGCCGATGTTCTCTGACATCCGCAACATCGCTCACATGCATGAGGGATAGCTCGTCTGACTTGCTGCCCATGGCAAGCGGGCCTGCCACTCTGCTCAAGACGGGATCGCA…
TisoTranscripts-209	-	-	-	29.4902	-	-	GATTCGAATTATCAGCCTTTGCAATGGCGAACTATCGTTAAATCGATAGGGTTATGGAGCGCGCAACGCTCCCCTCCTCTCTAGCCCCGGCCCACCACGCTGCGCCGGCCGATCACATGATGGCTGACGCCGCGCAACCGCAGCGCCCTCACGCAGGGACCACGACCGTTCAGGTGGCCGCGCGCTACCGCACGCCACGCGCACAGCGCAGCATGCAGCCCACTATCAACATCCACACAACACAACACTCACTCGTCACAGAAGCACAGCCGCGCAGCCGCCACCACACCCAAGAGCACGAAAAAAAAAGTGCCTTAATAGTCTCACCACACATGCGGCTTTGCAGACCTTGCTCGCAGCCACGCCCGCGTC
TisoTranscripts-210	-	-	-	99.34	-	-	ATTTGCCTAAGGAGTCCCCTTCTTGGGGCCCACCTCCCCTCGCTCTCTTCACTTCTATGGGCCTGGCATACCCCATTGCTCTCACGCCAGCGCTACGAGATCAAGGGCTGCATAGTGCACGGGGCAGCTCGCGCGACGGCATTGACTTCATCCGCACCGCCCACCAGCTGCTCTGTCGTCTGGTCCAAGGCAACGCCGCCACCAACGAGAATCCCTCAGCGTCCCAGCTATTGCAGCTTCCTCAAGAAGTCCTCGTCCGGATACTGCATCAGCTTGAAACGCGTGATCTCGCTCGCTTCGCGAGCACTTGCACCTTTCTCTGGACCGGCCGCGACGACGCAGCTTCCCCAGTCGAAGTGGTGCTTCGGAGGAGGGCGAGCAGCCGTCGACGACTACCTG…
TisoTranscripts-211	-	-	-	44.7097	-	-	TTTTTTGGAACGGAGGTAGTATTATATTATATTATATTTGATAGCATTCTAGATTATAGCGATGAAGCGCCCTCTGCTAAAAAAGAAAACTATAGATATTTGATGGCTCAACCGAGTCCGTCATACGTTCGACGGAACGCGACCTAAAGATGCTGTCAACTTGATCATTCGAAAAACCACAGCGTCCCTGAAATGGAAACCCGCCTAACAAATGAGAATCCGCACAAGGATGCGATGAGAATGCTGTTATTCACTTACAGCCACATACGCATAGCCATTCCTATTGGCCAAAGGAAAGCCCGACGTGCAGCAAAAGCTGTCGCTCGACCATCGGCCTCGAACCAATACCATAGTGGTACAAGATCCAGAAGGTTTCGTGACAGACTCCGCCTTCGCCGT…
TisoTranscripts-212	1	-	-	-	Membrane protein GI family	Membrane protein	TTCCGATCTCAAGGACACTCTGCTGCCGCCGAAAATTACCATTCAACGACGACACACACATCACGCGTTCCTCTCTCATGTGTGGAGCACAGGCCAAGATCAGGTTGCAGCTATCAAGAGACAACTACAAGCTCACATTCCAGGCTTGCGGATTTTTCTCGATGTCGATGACCTGCACGATATTCGTGACTTAGAGCGGCACGTGCGTGAGAGCTCCGTGATCCTCATCTTTCTCTCCCGCGGATACTTCAGCTCGCGCAACTGCCTCCGTGAACTCGCTGCCACCGTTGAGATGCGAAAGCCCGTCGTTCTTGTCCTCGAGGTCGACGCATCCAAAGGAGGCTATGCTAACTTGGCGCAGGCGGCGGAGGAGTGCCCGTCCGAGTATCGCGAGTACAT…
TisoTranscripts-213	-	-	-	21.7529	-	-	GGCGAGAAGCGCTCAATCACCATCGACAACGCCGATGCCACATCAGAAGTACCGAATGAGACTCAGGGCGACAAATCTACTGACAATGATGTTATTGTAGTCGATATAGATGCACCTCTCCCATTCTCTATGGACGTCACTCCAGAGATGCTCATCAGTCTGTACTCGCTCAAGGACCTCAAATCATTCTGCGATAAGATGGGTGTTTCCTCGGGCGGGAAGAACAAGAGTGCACTTGCCATCGCACTCGTAGCATCCTTGAATAAAGGCGTGTAACGAAACTGTGTTTCTGCGTGTACGCGGTGCGTCCCATATCAGAGGGCGGGTGATTCGCGGTAATGCAAGTGTGGTAAGGTGAAGAACGCTTATGCGGGAGTCACCGCCTTGCCCCCCGAGCAC…
TisoTranscripts-214	-	-	-	335.5	Ankyrin protein	Protein regulation	CGATCTGCAAAAGATCGAGGAGGCCAAGTCGGTCTATTCCACACAGATACAGGCATTGGCCATGGTTTTCTTCATCCACCAGCCCTCCCTACTGTCGCGAGCGCAATCGCAGCGATGGGACAAGTGCCAGGAAATGCTCGATGCCACCAACTGCAACATCAATCGGCGCTCTGCGAAGGGAAAGACATTCCTTCATCTTACTGCATTACACGGTCAAGATGACCTGATCTCAAAGGCAATCGAGTATGGCGCCAATCCAAACGCGAAGGACGAGATGGGAAACACTCCACTCCACACAGCGTCCGCCAACTCTCAGCCCGACTCCGCTATCCTGCTCTTAAAGAAGGGCGCCGACGGGACGGAACGTGGGGGGGACGGTTGGACCGCCTTGCACTATGC…
TisoTranscripts-215	1	-	-	-	-	-	TTTTTTTTTTTTTTTTTGATATAGCTTGTATGAGTATGATTATAGATATGCTAATCTGCTATGATAGTGCTCAACATGGCAGTACAAGGTGGTAGACATTGCAGCAAACACACGTTTCGTCTCAGCGCATCTGATCGGACAACTTGAGGTCCACAAAGGTGATCAGGATGCTGGCTCCGTAGCGACAAAACTTGCGGCACTGAAATCGTACGGGGCAAGTCATTGAATCGCCCGGTGAAGCAGACAAGGAGGGAGAGGAAGGGGGTAACAAGTTGCACTGACTCACAGCTCACAGGGATATGTGGGCAGCTCACAGAGATATGTGAACGGCATGACGCCGACACAACGAACACGCAAGTCGACCACTCCACGAAACCACATCAAGGCGAGCGTCACCAA…
TisoTranscripts-216	-	-	-	59.3333	Membrane protein	Membrane protein	TCAGTGTACTGATAGTTGGGTATTCTGCAAATAGAACTTATACCATATGTATGGGGGTATTTGCCAATCTGAGATTGCAGCCTTTTCGGTGCAACCTGTATTGCAGCTCACCCATCTGACTAGCACATACCCAGTTTTCTTTTTTTATGAACTCCGATTGATCTACAATCCATAGAATCGATCAATCAAGTGTTTCGGAGCATGCTCAGCTGCACACGTTGCCAAGCTCTTTACTGCTCATTCTCTGTTCATGGATTCTCTAGGATGAGTGAGAGTTAGGGCGCCGCCGAGAATAGCTATAGCAGGCAAACAGAGCAAGTATCCCGGAGGTGTGTAGTGCCACGCCGCGAGTCTTGAGGCCGGCAGCGCCAAGATTGACCAGTTCGGTGAGCAGAGCCG…
TisoTranscripts-217	1	-	-	27.7329	-	-	CCCCCCCTTCCCCCCTTCTCCCCTCCCTGCCGAGCGCGAACCCGCACCGAATGAGAATGCTCGGCTTGGGCCCCGAGCCTTGGGCCATGTGGCACGCGGGCTGCATAGCGGCAGAGCGGCAGCACCGCTTGCTTGGGCGAGCCATCCCGTCCCGATAACACGGCCGGTCTCTCCGCGCTCCGCGCGGCAGAGGGAGCCTCGCTCACGTGTTCCCACGCGCTGTCTTCGAGCGGGTGGGCATGGGGGTCGAGCTTTGGATAGCCCGAGGTCCCGAGGAAGGAGAGCTCGGCTCGCTCGCGAAATGGATCTACGAGCAGCGGCTCGTCTGACGGAGCGGTGGATGGTGGATGGCACCGCTGTGTTCGAGGGGTCTTGCGGAGGCTCGGAGGAGCCGCCGGA…
TisoTranscripts-218	-	-	-	24.5112	Protein unknown	-	CGTGTGCTCTTCCGATCTAGGACCGAAGAGAGAGAGGCGCTGTGACGGTTGGCTCCTCCGCCTTCCCCCCCTCCCCCCCCTCCCCTCCACCGCCCCGGCGGTTGTGGCACGCAGGCGTACGCTCACGAGAGGGCGCGGAGCGAGGATGTATGCGACGACATACCTGCCCCTCATCGGCACTGCCCTCCTCCTCATTGCGCTCATCACCATTGAGATCCTGGCACAGAGCTCTGGCCGGTGGCTCGGTGGGATTGCCCTTCCATACATCAGTGATACAGGGGCCATCCCTCCCGGCTACTACGTCTTCGCTATCATGGGCACGCTCGGTGCATTCCTCCTGCTCCTCCAGCACGCCATCCTCTCCCCGCGTCTTCGCAACCTCTTCGACCATGCAAAGGC…
TisoTranscripts-219	-	-	-	23.5373	Peptidase like protein	Protein regulation	CGCCATCACCCTTTGCGCTCCTAGTGCCTCGCGGTGGCTGCTCGTTTGACGCCAAGATGGCGCTGGCGATCGCCGCTGGAGCGAGCGTCCTCCTCGTTGCAGACCAGCTCCTCTATGCGCCAGGGCCCAATATAAGCGGCGCGGTGGGCTCAGGCTCGATGCTGCTGACCGACCCGTGCGCCGTCGACTGTTCACTCGGCGCCGTGCTCCTCGACTCTGCTGAGCTCTCTCGGAAGGTGGTGCTCGGCGGGATGGGTGAGCAGTGCGCGCTTGTGTGCGGTGGCCGTGCGTGTGGCTTCGCTGATCCGCCTCCCAACGCTACGGCGCACGCGGGAGAGGCTAGCGACGAGAGTGTTGCGGCAGGTGCCGGCGGCGCGGTGTGGCCAATCCGACGCGCCT…
TisoTranscripts-220	1	-	-	-	Cytochrome b5	Energy metabolism	GTCGCTCGCGCGCTCTCATCACGAGAGAGGGCCGCCGCCGCGCGAAGGGCGGGCGAGGGGGGAGTTGGGACGGGGGCATCTCTCGAGCGAGGCAAGGCAAGGGGGGCGCGGGGGCGGGGCAGGGGAGCGGAGGCGCAAGGGGGTGGGGCAGGAGCGTGGGGATGGTCAACTTCAAGGCGTCGGGGCATCAGGGCGAGCATAAGCGCGCGCTCGCCTCGCAGGCCGACGCTCATGCGCGAGGGGGCGTCAGTAAGCTCGAGAAAACTGCGCTTCAGCGCCCGTGGTCGCAGACCGACCCGCTCCGAAGAGAGGTGGTCAACCAGAACGGCATCGCCCTCCAAGTGGTCGCGCGAGAGAAGTCGGGTCTCACTGCAAATGGCTCGTACGTCAAGCGCGCCG…
TisoTranscripts-221	2	-	-	-	-	-	CTCCTTGTCGAGCTATTGGAGACCCTTGATGCAACATGGGGATCGGTTTCGGCGGGATATATCCGTAGCGACAGCGCCCAGCTCGATGACGCGGCTGATACTAGTGGCACGAGTGGTGTCAATGAAGGCAGCAGCAGTGGCCGGCGAAGAGCACCTGCGACCGCTCTTGCTTGGCTGCTACTCGCTTGCGTGCCTGAGGGCCTCGGATTTGACTTGGCTCTCCACAGTCAAAGCGATTCATGCGCATCTTTCGCACCTGCCGAGTCCGATTCGTTGGTCCGAGCTATGGATCGTTTTGAAAAGAGCGTCGGCCTTCTTCAGGCGGGACCGAGCAAATACGCCTCGCACAATGCGGAGAATTTCTCGCCGGATCACCGACCTGTCGCAGGGAACATGCCG…
TisoTranscripts-222	-	-	-	OnlyTiso-Wt	-	-	GAATGGAGAGAGGGAGGGGGGGGGGGAAGGGAGGGGAGAAGCGAGTACGAGAAAGGGAAAGAGAGGGAGAGGGGGAGCCGGAGGTAGATGTCGATACAGGGATCCGGGGGTGTACACGTTGTGCCGCACGCGGGCTCGGAAGTGCACGTGTCATATGTCAAGTGCAAGTGCGAGCACAACGTGCGAAGTACACATGCTTATTTTATATGATTCTTTTTGCGAAAAAAAAAAAAAAAA
TisoTranscripts-223	1	-	-	-	-	-	ATCTTTTTTTTTTTAAGACTTAAGATTTTTTTTATAAAAGTAGGCTATGGTGGGCGCGCAAACGACAAACGAGGGTCGGTGGCTAGCAGACCCCTCTTTTTCGCCATCGTGCAAAGTAGTGTCCTAAAGCCAATGCGCGAGGCGAGATCACTAATAGGTGTTTCTTAAGGAGTCCACTCACACGACTAGACGACATATCGACACTGAGAAGCGCACCATTCGTAGCACTAGGGCTCAGTTGTCGGAAGACGCCCAGCCCGTGCAAATCCGGACAAGCGCCGGATGGCGGCCCCGGCAAGCGCTACCTCCGGTTCGAGGAGCGGGACGAGACCCGGTTATTCCTTCCCGCCCTCTCCTCCTACATGACACACGGCGCAGCCTCCGATGCGCAGCATGTGC…
TisoTranscripts-224	1	-	-	-	Alpha-keto acid dehydrogenase	Others	TGCCCCCCCACGAGCGCGAGAGGCCAGCAGCAGCTGCCGCCTACCTCTTCCTCCCCAACCCTTCTCTTTCGACTCGCCTCGCCGCTCACTACTGCTGAGCTCTGCGTGCCACCATGGGACGGTATGCGACCTTCGCCACACTCGCGCTCGTCCCACTCGCGCACGGACTGCACGCCACGCACACGATGCGTGGCACCGCAATTCGGCCGGCGCTCTCGCCGCTCCGCATGCCGCAAGCGCTCATGGAGGTGAAGCAGTCGATGATCACGATGCCTGCGCTCTCTTCGACGATGAAGGAGGGCAAGATCTCAAGCTGGCTCATGGGCGTCGGTGATAAGGTCGACGCGGGTGACATGGTGCTCGTCGTCGAGTCTGACAAGGCCGACATGGATGTTGAGA…
TisoTranscripts-225	-	-	-	373.821	Protein unknown	-	GACCGAGAAAATCCCCCGAGAGCTTCTCGCTATGGATATGGAGATGCTGTGTCGCACCACCTACAAGCTAGAGGGAGATGGCGTTGAGATTTTGCTAGTTCATGATGCGATTGAGTTGCTCCGCGTTCGTGGGCGCACGTTGGCCTCACAAGCTTGCCACCTTCCTAATGTTGCAGCTATTTTGAGACAGGAAGAGCCCTTGCGGATTGGTTTGGCGACACGAGAGTACTACGATGCGCCCCACCATTCTTGGTTCCATGGTAGTGTGACTGCAGTCGGCAATGGTGCTGCATGGACCATCACTTATGCCGATGGCTCGACACTGGTCATAAACGACGAAAGCGAGATGCGAAACGCCATCGATGTATGTGCTCTACCTGCATGGAAAAAAGCTATTGG…
TisoTranscripts-226	1	-	-	-	-	-	GCTGGCGAAGCGGCCGCGTCCACCATCGGAGGCCGACAAGGAGTCAGACTCAGAAGGAGAAGATCAACCAGGAGACACAGATGCCACCTATGACCTGTCGTTCCAACAAGCGGGCGACCTAATCTTTCAAGACACGACGGTTTATGCGGCCATCGTAGAGCTCCTTCTCGAGCTTGAGGGCGTCGACCCCGAGCCCGACTTCTGGGCCCGTTCCTCAAAGGGCCCGTGGCACATCGGAGTCAATGAGGACTGCGCCCAACAATTCCAAGCCCGGTACGGACTCCAAACCACGCTTCGCATTCACCAAGTTGACGTAGCAGTTCAAGTCAAAATCGTAACCATGGAGGACAAGCTAAACAAAAAGGGCACCTCGTCGCGCAAGGCGCTCTACGAAGCCCT…
TisoTranscripts-227	7	2	-	-	Protein with zinc finger domain	Others	GTGTGCTCTTCCGATCTCCCCCTCTGAGCTCTGCCCTCTCTCTCTCCCTGCCACCTCCATGTCCTTGCACCCCAACCCCAACCCCGACCGCGCCTCTCGCTCTCTCGCTCCGCGCTCCGCGCTCGCTCGCTGCGCGCAACACCGCCGCCGTCCCCGCCGTCGACGGCGATGCAAACCCTCGTCCACGCCCTACCCCTACGGCAGCCGCCACGCGTGTTGTCGATCACCTCATGCTCATTGGTCGCAACGTCGCAACATGTCAGCAAGGTGTGCTGCCACTCACCCCTCCTTTCTGATCCTTCTCGATAGCGCAACATTTCAGCAAGGGTGCGGAAGAACGAGGCCGACAAGGAGAGCAAGAAAAGGCCAAAGGAGGCAGTGAGGAGTGAGGAGTGAGGC…
TisoTranscripts-228	1	-	-	-	-	-	GAGAGGAGGAGAGCGATGGGGGTCGACCGCGGCGGCTGCGACGGCTCATGGTGTTCTCTCTCCAGCTGCCGGGAGTACCGCTGCCACGCGTGCGAAGTATGTACGCACATGAACAACTACGAGCGATCTCTACCGTGCAACGGCGAGCCCAACGCCTTCCGCATCTGCGCAAGCTGGTGCCGGGAAGGTCAGCACCACTGCCGACGGTGTGACTGCCAGCTCTGTCCCTTCTGTACCGAGGAGGATGGAGGGATTGGGTGGATGCCGTACCCTCCGCCTTCACCAGATCCTTCACCACCACCTTCCCCGCACACGCCGCCTTCGCCCCACCCGCCACCGCTGCCGAGAGCGCCGCCGCCGCCAACGCCACCGAGCCGGCCGCCGCCACCAAGCCCACAT…
TisoTranscripts-229	1	-	-	-	Phosphatase protein like	Protein regulation	CGATCTTTTTTTTTAAACTCAATGGTTTTAAAGCTTAAACAATGGGCATTCGACATTCGATGGGCCTCACGCACCGAGTCTGTCCCATATTCGGCGGAACGCGACCTAATTTGCAGTGTTGGCAACATCCAGTTGAGACAGGATATATGCAAATAAGAAGCAAACAAGGTTGATGTAAATAAATAGTGCAAATATTGTTGAGGGAGATATGGGCATCGGAGGAACAAAAGTGGAGGTCCACAACACACGGCACCCCTAGGACACAGCTTGCCTAAGGGCAATAGTGGTACAAGGAGACACGTCACGACACATTTCCACAAATACAGTTATCGTCGAAAGGTTATGACAAGAGATAGCGGAGGAGGAGACGAGAACGCTCTGCCCGGTCGTCCGACATTG…
TisoTranscripts-230	-	-	-	105.504	ABC transporter (lipid, pigment or drug)	Membrane protein	CCCTACCACACGACCAACCCACTCCACTCTCCTCGCCCACCATGACCGGCTCGAGCGACAATCTGGACATTGAAGCGCAGGGCATGCACCCGCTCAAGCCAAACGAGCTGCCTGAGTTCCTCAAGAAGCAGAGGGCTGATCTCCATCGCGATTTCGAGCTCGAGCTCGAGCGTGTGCAGCCACACCCCATTTTGTACAGCCCGTCGGCCGCTATCACCTTCAAGGATGTGAGCTTCAGTGTCAAGCTCAAAGACGAGCAAAGGAGGGAGTGGGTGGAAAAGACAATCCTCGCGCCCTGCTCGGGCCACATCCCGCCCGGCAAACTCGTCGCCATCATGGGTCCGAGCGGCTGTGGCAAGTCAACGCTTCTTGATATCCTTGCCGGCAAGAAGACCACCA…
TisoTranscripts-231	-	-	-	62.5	-	-	TCAACTTCAGGGAAACTGCTCAACCGCAGGGAACTGCTCGTCTCCCTATATACGTGTAACGAAACTTGTTTTCTGTGCATTTACACGGTCGGTGCTCTTTGGTATGGACATAAAAAAAATCTGAAGATTCGGGGCTATACACCTACTGTCTACAGGACTCACCCTCTCTATTACCATCGCCCTTATCTCCCCTCCCTCCGGCCCGCCGGCTCCTGTGCCCAC
TisoTranscripts-232	-	-	-	63.5556	-	-	GGCCCCTCCTGCCTCTCCCTCGCTCGCGCTCCGCGGCCCTGCAGGTCAACTGGAGCTGGCTGGGGGGGTCCTGATCAGGGGGGCCCAGGGGGAGGAGGGGCTTGTCAGAGGGATGGGCTGGTCACGACAGGCTAGGGCGGGCGAATCAGTGGGATAGTGGATGGTCAACGGTCAGGAGAGGAGAATCGACCTTCCTTCGGGGGATTACAATCACTTCAACGTCTTCAGACTGCAGGGGATGAACGCAACGGAGACTGCATTTACACGGTCGGTGCTCTTTGGTATGGACATAAAAAAAATCTGAAGATTCGGGGCTATACACCTACTGTCTACAGGACTCACCCTCTCTATTACCATCGCCCTTATCTCCCCTCCCTCCGGCCCGCCGGCTCCTGTGCC…
TisoTranscripts-233	-	-	-	108.667	-	-	GGCCCCTCCTGCCTCTCCCTCGCTCGCGCTCCGCGGCCCTGCAGGTCAACTGGAGCTGGCTGGGGGGGTCCTGATCAGGGGGGCCCAGGGGGAGGAGGGGCTTGTCAGAGGGATGGGCTGGTCACGACAGGCTAGGGCGGGCGAATCAGTGGGATAGTGGATGGTCAACGGTCAGGAGAGGAGAATCGACCTTCCTTCGGGGGATTACAATCACTTCAACGTCTTCAGACTGCAGGGGATGAACGCAACGGAGACTGCATTTACACGGTCGGTGCTCTTTGGTATGGACATAAAAAAAATCTGAAGATTCGGGGCTATACACCTACTGTCTGCTGGACTCTCCAGCTCCAGCTCTGTCTTTGGTATGGACATACACCCATCAGATTTACAGAGTCTACG…
TisoTranscripts-234	-	-	-	47.8458	-	-	TTTTTTTTTTTTTTTTGTTTTAACAACAGTTGATGTTTCCTAGTTCCCAGAGGTGTGCCACGGGTGGACATTCTCGATTGAAGTGCATGCGCACTCGTTTTCATGCCTCACGCACGCAAGAACTACCAGTTGGAGGACGTGTACCCTTATTTTTCAAGTTTATTCAATTCTCAAATCCTTGACATCACCGTCATAGGATTGGAATTTGGAACAACCTTGATAGTCACTTGCTGCTTCCCCTCCCTCTTGGGTGGGTCGCCTCCCGCCAGATTCAATGGGACTCCGATCGCTCAGGCGCAGTACTTGCCCGAAAGGTCGTCGGGACAGTCGATACGCTCGTAATTGATGACGATGTTTGCCGCATCCGTGAATTCGTCCTTTTGGAGATCAAAGTGCATG…
TisoTranscripts-235	-	-	-	21.3356	Protein unknown	-	CCGCCGCCCTCGCCCCCGCCGCCATTGCCGCCACCTCCTCCTCCTCCGCCCGCTCCGCCACCGCCACCGCCTTCGACGCCGCAGCCCTTGCAGCCGCCCCCTTTGCCGCCGCCTCCGTCTCCTGCGCCGCCATCGCTTCCGCCTCCAGCGCCCGCTCCGCCGTCGTCACCTCCACCGTCACCAGCCGCGCCGCAACCGTTTCCTCCGCCGCCTTCGCCCCCCCGTCCGTCTTCACCTAAGTCCTCGCCGCCGCCGCCCCACGTATCGCCACCCACGACGCCCCCGTCTCCAAGTCCGTCTCCTCAATCGCCGCAGCCTCCGTTACCTCCGCCGCCGCAGTCTCCATCTCCGTCATCGTCGCCGCCTCGGTCTTCTCCTCCATCTTTTCCTCCGCCGTCG…
TisoTranscripts-236	-	-	-	24.2015	-	-	TTTTTTTGCTAAATATTCAATATTCTTATTAGTATTAGAATTAGAGGCGGGCCTGATGATTCTCGCCCGCCATAAGGAGGGTCCAGAGGGGGGTGGGAGGTAACGCATGGTCCTCCGCCCTGGCGACCAATCATAAGATGAGTGGACATTGCCGACAGTAAATACTAGTCGTAGTAATAAGTCACACTGCACTGACTTACTTGCACGAGCTTCCGTGTGGTCCGTCAAGACGCGTTGTACTGGCCACAAAAGCAACAAGAGCAAATGCAAGGAGAGGCTCAACGGAAACATAATGTACGGCACATGGGACTGTGGGCAGGGCAGGAGTAAGTGTATGTGACAAGACGGATACAGATCGGGAGGAAGTCGAGAGCTCTCTCAAATGCAATCAAACGGATC…
TisoTranscripts-237	-	-	-	36.5153	-	-	GTCGCATCCGCGATCGATCCTTTTGTTTTTATCTATCCTTATACCTCACTCTTTTTACTCGTAGGCTGTGTGGCTCGAGAGTCGTCTCGCTAGCGTGCCTGCCCTTCCTCCTTAGCCTGTCACGTCTGCTTAGCACCTCGCCTAGCCCGGCTCTCCTTGCTCGTAACTAATAATCAACTACATTTCCAAGCCCAACGGCCCACATTTACTTTCAAGCGCGAAGCGAGAACACTCGCAGTTTATAAAAACTCCACCACATTAACATGGGATGTGACCATATTAGCAACACATCGAATTGCTTCTTGGGGTCTCACAACACTTGAGTTCCATTCGACCTACGTGTGGAAGTAGGTGCCCGTCGCCGCTGGTCAGGAGGTTCAGACGAAAATTGAAGCGGAG…
TisoTranscripts-238	-	-	-	49.4414	-	-	ATATACCTAAAAAGCCGGGAGGGGCCTGACAAAAAAAGGGAACACCCTCTTATGCTCTAGCTCTGGACTGATCACCCAGGCATGGAGATCAAGGGAGTAGTAAGTACGTGTCCATGAATGAATACCAAGGAAGTAGCGAACATCCGGCTTGCTAAAGTACACCCTCAAGAACCTCAAGCGTCTAGACTCAATACTCAATAAGTCGGACACCTCTGTAAGGCCTTCTAGACTTTTTTTAAGTCTACCAGCTACCAGCTACTCGCTACTCCATGGCTAACTAAGCTACGAAAAGCTGTAGGTAAAGTGCACGCCGCTGTGCTCGCGTCGCGCTATTCGCCGATGAATCTTATAGGATCTTCACTAAGCATGGAGGAATCCCTTTCGCGCCTTTTCTGTCAT…
TisoTranscripts-239	-	-	-	25.5425	ADP_ribosyl-like protein	Energy metabolism	GAGGGGGGGGGAGGGGGAGAGCGCGAAATCCTATGGCGTCGGTCCCGACCTACTCGAACTGAACAATCTCCCACGCCTCCCTCTCGGCCCTTTCCCCTGGAGGTCCTCGCTCTTCGTGCATCCCCTTCATACTGCCTAGCCTCGCCTGATGGCCTCAGTCTGCTGCGAGTGCGGCCAAGTCGGATTGTTTTCGAGCTCGCAAAAGAAGAAGAATGTATGGCGGCGCAAGTGCATGGATTGCATCGGTGGCCTCGGCAGTCCCTACAGCTGCCTAGACTGCCCTTTCACTGCCGTCAACGAGAACTCGCTGAGATTTCATCGGCGGTCCCACCTGCCGAAGCATTTTGCATGCCCTGCGTGCAAGGTCAAGTTCTTCCGTGGGCAACATGAGGCCATAGC…
TisoTranscripts-240	1	-	-	-	Allantoicase	Azote metabolism	AGTTGTTTTGAGAGGAATCGAAGGCGACCGGATCGCGGACGCATTGATCGCTGCCACGCGCATGATCCGCTTTGGGATCGCGGTTTGGGGCCTAGTTCTTGTAAGGCGGTCTCTCTCTCCTTCTATGTACGCCTTGCTAACGCGCGCCCTAGCTTTGTAACTGGTAGTGCATCGCGCGCGCTACGCGCGTAGTGCTAAATGTCCGTGTGCGCGTACGGGACCGCGATGGGAGCGCTGCTAGCTGCTAGCGTTCGACCTCGCACACGCCGCGATGCTTGCCTCTTGGGCCCCACCACGATAATGTCAAATATTATTTTGACGACAGTTGCGGCCCATTGCTCTTGGGTGCTGCTAGCAGATACACACGGCCACGCGCGAGGCGAGAGTATTCAAGGGGTT…
TisoTranscripts-241	-	-	-	51.5065	Protein unknown	-	GCTCTTCCGATCTGAAGAGGGGGAGGGGGAGAAGCAGAGGGGGCCTCGCCGAGCGAGAGGAGCCTCTCCCAAGGCAGAGCCATGGCAACACGCTACTACATCGTGGGCCAGTTGCCCCCCATCGTCCCCTCCGCCTTCACGGGGCTCTGGCTCATCGGGTTGGCTGCGCTGCTTGCCCGGCTGCTCCAGCTCCACCTCAGATACAGGAAGGGGGGCGAGCCCCCTCCCTCCTTCCCACCGTCCGCAGCGCGAGTACCACTCGAGAAGCTCCACCTATGCCTCCAGCGCGCATTCACTGCCGAGGAAAGCCGTCGAGCACGCATCCATAGCTTTGGATACACCCTCCTCTTTGCGTGCACGACGATGAGCGCCGCTCCTGCCCTTGTGGCACATCTCGGC…
TisoTranscripts-242	-	-	-	34.4844	-	-	GCCGCCAGGAAGGCACCCAGGGCCGGCGAGGCGAGCGAGGAGGGAGCGGCAGGAGGCAGGAGAGGCCAGTGGCAAAGCCTCAGTCCCCACTGCGCCCTTGACCTTGACCTTGACCGCCCCGAGCTGCGAGCTGCCCCAACTGGCCCCTTTCCTTTGGGGAGGAGCCCCAAAGGGCCCTCGAGAGGAGTGGCCATGGATGGCCATGGCGCGCGCGCAGGGCAGGCACCACTCGCCGCAGGAGAGCGAAGAGAACCGAGAGAGGGAGAGGG
TisoTranscripts-243	2	-	-	-	-	-	ACTCAAGCTTTATATCTACCCCTCCTCGTAGCCCAAACTTGGGGATGCGTAGGTCCACTAGCCACTAGATACACTGGGTTGGGCCAAATAAGCGGATTCCGGTGAGGATGGAGAGAAAGTGGGGGTCCTCCGGATGATTTGTAGGGCGGTCAAACAGGGTCTAATCTAAGCCCTCCCCCCAAACAGCAGCTCCATATCACAGTGAGGCCGCGGCGCGGCCCCCTGTGGCTTGAGGAATGAGACCGCGACGCGCCGCGCAGTTACTTCATTGCACGTTGAAAGATACCAAAGGGGGCCACTG
TisoTranscripts-244	-	-	-	34.4099	-	-	GTGGTTTACGAGATGGCCGCTGCTACGGAGAAGGAGAAGGAGTCGACAACAAGGGGCCCATCCTCCCGCTGGAGTATTCCGCGGAGGGTGGCATTGCTCCGGCAAGTGTCTGACGCCGGCGCGTTGGCCTTCAACACCTTCAAGGATGGCAAGAAGAGCGACTCGGCCGACGGCGTCATCACCCAGAAGCAGGTGTGGACGAACCCGGACAATGGCATCCTAACGCTCCTCATGAAGGCCGACGTAATGAAGGACCTCGAACAGCCGCTGCCGGCCTACGGCTCGGTCATCGCTTCTGTGAAGAATTGGGTCTCGGCACTCAAGCACTTGTACACGCTGGGCATGGAGCAGCGTGAGCCCGTGGACATCGATGACCCGGTGGACACCACGGACACCAAG…
TisoTranscripts-245	-	-	-	55.762	Protein unknown	-	AACCCGCGCGACGCGAGTGCACGCACAAACTTTTTTTTGGGGAAAGTGTCCCCGAATGACCCATCTCCTATCAGCACGATAGTTCTCTTCTTTTCATTCTTTGGGAGATGAGGCTCACCCTTCTTCCTCTTCTTGATTCCCCAGACGCGGTCCGCGATGCGAGCCAGTGCACTCATCGCCTTTCGGGTGTCACGCCATCGATCCATTGAACGCTGAGGATGCAAGAGATGCGATGTGAACGTGGAAAACCCTCCTAGGAGATGGAAGAGGTAATCTTGGAAGGTCTCACTGTTGGATGTCTTCTTCCTGCACATCCGCAGTTCCTCAACAAGTACGTCATACGGTCGGTTCCTTTGTCGAGCACCGACGACTCTGGCTTCCCTGCTCCTTGTTCCAGCA…
TisoTranscripts-246	-	-	-	31.3436	Protein unknown	-	GGGGTAGGCGATGGGAAGGACGCGATGACGAAGGGTCTGCGGCTGCTTAGGGAGGAGAGGGAATTGGCGTTTCGGGGAGGCGAATACTGTGGGGAAGGGCGGGAACGCAGGGGGAAGGGGGAGGCGAGATACGGCGAATGAGGCCCTCGCGAGCGGAGATGACGGCAGAGATACGTTACGGAGTGACGGCGGGGATACGTCTCGGAGTGACGGCGGGGCGGGGCGGGGCAGCGGAATGCAGGGCCGGGAAGGGTGAGCAACAAGCTGGGCTCGGCGGCACTATAATTGAGAGCGTACCGCAGAGGGAGATGTGGCATAGAAGAAGAAAAGAGCTCATCGAAGGCCGCTTCACCTTGCCGATGGGAGGCGCTGTGCAGGACGAAACAGTCACGAGTCCCA…
TisoTranscripts-247	-	-	-	20.0772	-	-	ATTAAAAGGTTTTTTTTTTGAATTGCAATCTAAATCTACCATATTAGCTATATTGGAGCACTTGACATCGCCAGTGACTATGCGATGCTATTTATAAGGCATTCGTCGCACGCTTACACACGGATTGTCTCCAAGAGAGCACGAAGACCGTGGTTGAGCGAGCGAGGGGCTCGTGTCCGTCCGTCGGTCCATCCTAAGCTGAAGGTCCTATAGGTCCTACTAGTATGTGCAGGCGGTGGAGTAACGAGTCGCGCGCTGTCCAGCAAGCACGGCGGCAGCCGCTACGCAGGAGGCGATGGGCGCCGGCCCAGCTCGCGGACGCGCTGCGATGACTCGCTCACAACGGGGTTGTGCTTCTCTCAGTAATCCTCAGGCAACGGACTGCCCTCTTGCACGCGC…
TisoTranscripts-248	-	-	-	93.8664	-	-	CGCTCTTCCGATCTAGCTCGAGGACCAGGTGGTGGGGGAGAGGACGCTCGTGAACTTCTCGATCTTCCATCGTCCAGTTCATGGAGCACCTTGACATCAACATCAGGCTCAACCCAAAAGACGGTCTGGCGCGAGCCTGGAGTGGTTGCCGCCGTAGCCTTGCTGCGCTATGGACCGATGGATTTGAGTCAGCTGATGGAAATCATCTACGATGATGACCCGGAAGCGAAGCAGGCGGTAAAGATCTTCGGCACCGCAAAGAAGTGGCTCATGACTCACCCTGAGATTGAGGTCTATAAGCCCAAGCCGCAGACGCAGCCG
TisoTranscripts-249	-	-	-	97.8503	-	-	TTTTTTTTTTTTTTTTTTCGCAATCGCAATCAAAACTTTTTACCGAAATAAAGGTTGATATGGATATGGCGCTTCCGATGCGAAATAAGCCCCCCCCCTTAGATGCCTGACGGCTAAGCGTGAGGTCCTTCTGCTTCTGTGAGCGATACGCCTTGTACTTCACAAACCGACGGTGCATGCTGCGCGCGGCGCTCCGCGCTCTCGTCGCTCGTCGAGCGCCCGGCGCCAAGCCGCTCGCTATGTGTCGCAACCAGACAGCCCCACTTGGGCTAGCAGAAAGACCTGGGCACTACGGCAAAATGTCACCGTAGACTGCTGAAAGCGCGATCGGCGTATGAGTCTTGGCGTCAACGATGTCTCCAAAGAAAGAGGTGACGGTGTATGCGCCTTCGGGCATGA…
TisoTranscripts-250	-	-	-	526.565	-	-	GCCGCCGCCCTCGCCGCCGCCGCCGTCGCCGCCGCCTCCCTCGCCGCCGCCACCATCGCCTCCGCCACCTTCTCCACCGCCGTCCCCACCCCCACCCTCGCCTCCACCCTCATCGCCGCCGCCGCACCTCGTCCCGATTTTGACAAGGCTGCTCTTCTGGTCAGGGGTGGCGGTGGCCGTCAACCGGATCATCGAGTGGCTCATGCCGCCACCCCCTCCTCCATCGATGTCTCCGAACCCTCCACATCCACCGCTCTTTCCCCGGCCGTCACAGCCGCCGCCTCCTTCTCCTCCACCGCCACCCCCACCTTCGCCTCCCGACGCCTGTGTCCACATCGACAAAGTGGAGGGCCGCAACGTGCGCAATGGGGCCATTGGCCGGGAATGGTGCTACAACAT…
TisoTranscripts-251	-	-	-	38.6884	-	-	AGAGAGAGAGAGAGAGAGAGGAGGGAGGGCAGAGAGAGCCGAGAGAGAAGGGGAAGAAGGCAGACGCTGGCAGGATGGACCTTCCTCCTCACCCACCTCTCACCAAGGTGGTGACCTTCTCCTACCCAGACGCTCCTCCGCCCGTGCTGAGCACTCTCGACTGCAGCCAGCACCGTGGCCCTTCGCTTGTGGAGAGGCAGTCAGAGTTTGATTCAGAGCCATCGTCCAGTTGGAGGCCGAGCAGATCGGCGCTGCTCGAGATGAGCGGGAGGAACTCGACACTCTGCCTCGTCTTGCTCGCGCTTCTCTGTCTGCTCGCTGGCACCGCCGCAGGCGGAATCTCTGGCTACTACATCGCGGCTACACGCACCGTCATCAAGTGCGGGCAGGGCACAGTGC…
TisoTranscripts-252	-	-	-	24.2936	-	-	ACTTTTGCTGCCACATTCAGCATGGGGGCATGCGCCAGAGAAAGATTCTCGACGCCGCTGACGTGCCCAAGAAGCAGCTGACATTGTTCCAGTCCATGCCCACGGCCGCTCGATTGTTCGTACCCGCTGGTGTAATGGCTAACGGCGAATTGAACAGCAGCCACCTCCTTTCTCACGAAGAAATGCTTCATTCAGGAGATCGCCCTAGAGGTCAAGCAATTTCCCTCAGAGAAGCCCAATGTCAAGGTGGCTCGCACTCCCATCTACGGGTGCTCAAAATGCGATCGTCTCTTCAAGACGCCCGCCGGCGTGCGATTGCATGAACTTCACATGCATGGAGGTGCTGGAGCTTCAAGTCTCTCGCGGCGGCATCAGTTGCCTTCATTTGCTGGAGACCTG…
TisoTranscripts-253	2	-	-	-	-	-	TCTTCCGATCTTTTTTTTTTTCAATTAATTTATTTTACATATATTGAAAAAGATAACGGGTTTCCATCTATCAAGTTAAAATATATTTTGAACGTTTGATGGCTCATACCGAGCCCGTCCCTCATTCGGCACGGAACGCGACCTTCGTTGGGCCGCAATGCCGCAACAATACGCTCAATTTAATGCTTAGTAATTAGTGGCAGGGTTCATGTGATACGTCAGCGCGCGTCATTCACATGCAAACACAACTGATCCATCGCAACCATGTAAGTTGTTGGGCCAAGCAGGGCTCCAAATCTGATCCTCAATCCACAATCATCGCTTGTGAACCCGTAATCCATAAACCCAGACATCTCACCCGCACCAAAGGATACACTTGTTGTGCTTACGCTGTGTTGG…
TisoTranscripts-254	-	-	-	21.5329	Serine protease	Protein regulation	GATCTTTTTTTGGGAGTGAGGGGGGCGCGAGGTCCCCATTGACCCCTACGTATAAAAGTAGGTTGAGCGCAGCGCGCAGTAGCAATGCACGCACCAGATACACAACCACGCGACGCACACGCGCTAGCCGGGTACACGGCACACGAACACGTCAGAACACGTACGGTCGTTAGTACTAACTCTGTACTCTTACTCACGAGCATCTCGACGCCGCGCGCCGGCTGTGCCCCGTATGGCTTACGATCAAGAGCATAGCGCACCTCGCGTGGGTTGATCCGCTCATGATTTTTTAGAGCATCACCACGTCGTAAGCTTCAGTCGTATCTGCGACTCTCAATCGGCAAGGGCAGACGACGATATCAAATTGAACATGGCTCGAATTAGCCATGTGCCTGCAAA…
TisoTranscripts-255	1	-	-	-	-	-	GCTCTTCCGATCTGGGGGGGGGGGGGGGGCGCCCACAACGTGCGCCTCCCGTCCCTTTTGATAGTAGAGCGGCGATCCGTTGGTCTTTGGGCGCTTGTCTTGTGCTGTGCTTGGATTTGCGTGCGTGGTGTGTGGCACCAATGACGATGACGTCGTAAAGCGTGATGAGGCCCTTTCGACTTTCCATACGCCCTCGCTACTCTCTTCACCTCCTTTCTTTCCCCCGCCAAGCTCTTGCCGAGCTGCGACTTGGTTTCTCGAAGAAATTATTGCACCACATCGAGACTTAGTCCCATTTTGCGCACGCCCTCGCTATTCTCTTCTTTCAACTCCAACTCCGTATTTTCGAAAGCAACCAAGCGTTCGCCTTGCTTTCGAAAATACCGAGTTCGAAAAGAA…
TisoTranscripts-256	-	-	-	49.1672	-	-	TCCAAGGGCTCCTTCTCTTCTTCCCAGGGCTTCTTCTCTTCTTTGAGCAGTGCCTCGATGGCTTTCGGGTGGGCATCTGCCTCCGGCTGGAGCACGTCGTCGGTGGGTGGCGGCGCGGTGGATATACGGGTGAGCTCCTCCACCTCGTCTGCGTCCACCATGTTCGCTCGATCTACGCTGCCCTCCATGTTGAGCGGGGCAGGGGTGGCTTGGTGAGGGAGGTGAGAGGAGCGAGAGGAGAGAGCAACTAAGTTGAGAG
TisoTranscripts-257	2	-	-	-	-	-	GAGAGAGAGAGAGAGAGAGAGAGAAGGTCCGGAGGGCGGAGCGCGCGACGACGCGCCGTCGCCGGGTGGCGGGCGAGCGATCCTCTTCACACCTATGAACTATGAATCAATGGTCCGCGGGGGGCGGGCCCACCCCGGTATAAACTGTGCCGAGGGTCTCGCGGGAGCGTGGGCGAGTGGGCGATGAGCGCAAGGGACCCCTGCAGGGAGCCCCCCTTCTGCGAAGCTGACGATGAGCTGGGGGGGGGAGAGGTGGAGGCTCCAACGCCGCAGGCATCTGAGGTGGCGTGCCATTCACTGGTGGGGCCATCGCCCTCGGGGAGTGCAGGGCAGGAGTGTGCAACATCCGAGACTGGCGCAAGCGAGAGCGGCAGCGCGATTGGACGCGCTGCGCAGTGG…
TisoTranscripts-258	-	-	-	36.7825	-	-	GCGCGCCGCTCCCCTCCCCTCCTTCCCCCCCCCCTCCTATCTCTCTCTCCTCTCTCTCTCCTTCCCTGCAGAGAGCCGCAGCCTCGCTTCCGCACTCCTCTACCCTCAGCTCTCTCCTCTCCCTTCTCGCCATCCCGCCCCTTCCCCAACCCTGATCCTACGTGTCAGGCCGGGCGCGCGGGTTGCTATGCCTCGGGCACCGCTCTACCAGTTCGGCTGCCCAGGCTGCGGCTGCAGCCTGCAGGCCTCGCTCGATCTCGACCTTACCTCTGTTCTTTGCTCCGAGTGCGGAGAGACCTTCGACGTGCAGCTTCCAAACAAGGGCAGTGCCCCGATCAAGAAGCCAGCCTTCGAACAAGCCGACCTCGGGCTACCGACGGATTCTTCCACCTCGCCCGA…
TisoTranscripts-259	-	-	1449.35	-	-	-	AAGCGCAAGCTGCACCTGCCCCCCCCCCCCCAGAGCCCCCTCCTCCCGACCCTCCGCGCGGAATTGAAGACCGAGCGTATGTGGTGAACTCACAGGTGCTAGCGAGGTGGCTCCACCTGAATTTCCCCTGTCCCTCCTGCAAATCAGACGAATGTTTGATGCCTGGGGCCCTCCCTAGGGTGTGGGGGAGCTATGGGATGGTAGTGAACTTGCAGTGCTCCGCCTGCCAATTCGAAATTCAATTCCGAGGCGGTGAATCTTTGCAGGTGCCTGCGCCCACGGACGTGCAGAGGACTCACAAGCTGTACGTATCGGCGGAGGCGATGCGCGCCGTGTTGGGGTGTTTGTTGAGCGGCACACAGTACAGCACCTTCGCAGGTCAGGCCACGGCGCAACAGC…
TisoTranscripts-260	-	-	-	46.4456	Transposase like	Stress reponse	GGTGTGTGCGAAAAGTTTTTTTACCCGTGGAAACAATACAATGGATATCAGAGCACGTGGAGCAATAACCTCAGCTGTAAATTCTCTACTACCCAATGCCGGGGGTAGACAGATGTTGGACAGGATGTGTCATATTTTGTGGACTGGGGCGCCATGGAGGTCTCTTGGATCGGGATACAGCACGGTGCACGGCACATTCATGAAATGGAGCAGAATAGGTGTATTTGAGACCGCGTATCGAGCACTGCTCAGGCTCGAAAGAAGACAAACGGCAAGGAGGTGCACGTTCCATTGCATTGATTCTACCTTTGTGAAAAATATATACGGACGAGATTGCATTGGTAGAAACCCAACTGACCGAGGAAGGAAGGCTACCAAGGTATCAGCACTGGTTGACCA…
TisoTranscripts-261	-	-	-	88.8457	Iron starvation reponse	Stress reponse	TCTCTCTCCCTCCCTCTCTCTCTAGATCTACCGACCGCCCAGATGCTCAGCCTGCTGCTCCCGATGGCGGGCGCTCTCCAGTATGGCCTCGACTGCGACCTCTCCTCGAGCTCCGTGATTGAGCTCAAGTGGGACATGTTTGCCACCGAGACGGGGCTCTACACCGTCGTCGGCTGCGAGGGGCTCTCTCCCACGCTCCAGCTAAACATACAGCAGGAGTACAAATTCTTGCAGCAGCACTCGTCCAACTGGTATCACCCGATCGGGTTCACCTACGAGCCCGTCGTCTCGCACAGCGGCAACCACGCGCACAGCGCACGGATGGCTGGCATGGACGGCATGAGTGGGATGGATGGCGAGATGGACGGGATGCACGGGATGAACAGCACTGAGATGCAT…
TisoTranscripts-262	1	-	-	-	Elongation factor like	Others	GCGACGCGTCGAGCGCGGAGAGCGCAGCTTGCTCGCGCCCGCCCAGCCCGCCAGCCCGCGATGTTCAGCCGCTCGGCTCTGTTCGCGCCCGGCGAGACAGAAGTAGAAGTGCACCCCGTCGTGCTATTCAGCATTGCGGATCACTATGGCAGGCGTGAGGAGGGGCAGGGACGTGTGATTGGCACGCTCATGGGCACAGTGAACGGAAACAAGGTCGAGGTCTGCTCGTGCTTCCCGGTGCCACACACACATACGGAAGAGCAGGTTGCTGTAAGCACTGACTTCCACGCGACAATGCTCGCACTTCATCAGCGCGTCGAGCCGAACCAGCAGGTTGTGGGCTGGTACTCAACAGGCGAGGAGGTGAGCTCGTCATCGCTTCTGTTCCATAAATTCTAT…
TisoTranscripts-263	3	1	-	-	Mucin family signaling protein	Stress reponse	TGACCTGCAGCCCCCTGAGTACCCCCAAGCCCCGAGTCTTCCGAGTCGTCCTTTCGAGTCTACGAGTCCCTACGAGTCCCAAGTAAGCGGTAACTGCTCGCCGCGCCCTTTCTTACATCCTCCGTCCCTCTGATTCGCGTTCCGTGCCACTCTCCCGTCCATTCCACATATGCCCGTCAGTTGCCCTCCCCGTCCTCCCGATGAGCCCGTTCCGGGCTCCCCGGATGAACCGTGCGCCGCGCTAGCCGCCGGTGCGCCCTCGCGACCCGTTTCCAAAGAAGAAACGAGCTTCGCTCCGACATTGACATGCATGCAGCATGCACAGGAGACGCAAGACATTGCAAGCAAGGGATCGTGTGGGTGTGAACGTGTGAACTTACTTTGCTTTTAGTGATTCGA…
TisoTranscripts-264	-	-	-	26.2309	-	-	CGCGAGAGCCAGCGAGGGAGAGGCCGGAGGGGCCAGGGCCATGCCACGCTGCCCTCGGCCAGTCACCCCAAGGGAACGCACGCCTCCGTTCCCCTTTGGTCCGAGTTTACGAGTCCGAGCCCTGTTGAATTGATGACTGATCCCCGATCCGCGCCTACACTCGCTGCCAAGTCCGAGTACAAGGCCACGCCGAGCCACTCGGTGATGGCCACGATTCCTACCTACTCCGCCGTCCCAAAGTATACCTTCGTCCTCGTCGTCAACTCCGGCGGCGAGGGGTTTCACATTCGAGCCGATGCCCCCTCGCCCCATCTCGCGTGTCAACCCAGTTCCTGGCGTCCATTTCATCGAAATTGTCGAGGATCCGTTCTCCCGATGAGCCCGTTCCGGGCTCCCCGG…
TisoTranscripts-265	-	-	OnlyTiso-S2M2	-	-	-	GGATTTTACTCTGTAGTCCGAGCCAGAGTCCGAATTGTGTTTTGACCCTCGAGTCCTCGTTCTCTTTCTCTCTCTCCTCTTTTTCTGGTGGGCACTCCTGAATCTGCACACAAACATCGCTCTTGTCGACCCACTTGCGCCTCTTCGCCCCGTTCGCCTCGAACTCCAACTCCAACTTCTTGTTCCCATGTAGTGTGCCGTCGCCCATCGCGGTGATAACGCATTGGCCCAACGTCTCGTGCACGACTCGCACACCCACCTTTAACGTTGGAGATGATGAGCTGCCGGCCGCCGCGCCGCTCTCCCCGTCCTCGGTTGTCCTCTCGTTGGTCGTCTCGTCCGTCTCGTCGATCGCGCTTCCCTCCTCCTTCTCTTCCTTTTCGTCCTGCAGCTCCTCG
TisoTranscripts-266	1	-	-	34.0626	-	-	CGCCCTCATCTAGAGGCTTGCGCTTCGTGCACGTGCCCGCTTCGCGGGCGTGCCCCTGTCCCCCCCTAGCTCCCCATGGCCCCAAGGAAGCCTGCCACCAAGCCTGTGCCCGCCCCTGGCCACTACACCGTCCAGGCCCGCGATGCCCGAGCGATTGAGCGCGCCGCGACCGTCGAGGACGTCAGGAAAGTGGCAGAGTACTGCCGCGCGAACGACGTTGGCGTCAAAGCGCAAAGCCGCGCTGGCAACGGGGTTGTTCCCCCATGCAACGCGCTCTCGGGTTGCGGGGGAGCTGCAGCGGCACTCCTCAAGCCAGGAAGTGGTCGGGGATGCGAACCAGCAGCTTCTCACGAATGCCGAGCGCACAAAGCTTGCACATTGGATACTGACCCGCGCAGA…
TisoTranscripts-267	1	-	-	-	-	-	GTCGGCTAGCGCGCCGCCGACGCCACAACGGCCTCCGCTCCCATCGCCCCTTCCGCCCGCCCTGCCTTCCTCCTCTCACAGCCCAGTGAGCTGCGATGGCTGATGCCGTGAAGCAGCTCAAGATCAAGACAGGTGCCGTCCGCCGCTGCATGAAAGACCGCACTGCCTCGGACAGAGAGATTGAGAAGCAGCAACAGCGGATCGAGTCTTTCAAGTCCAACCCAGAGAAGGACGAGCATGATGTGGCCAAGCAGGAGGAAGTGCTTGCTGAGATGGTCGCTGGGCGAGCGGATGAGCTCGTTCGTCTCAAGGATTTCATGCAGGAGCTCGAATCCATTGTGGAGCTAACCAAAGGTGACCTCGGTAGCAGTGACGAATACTCGCAAGCTCAAGAAGCTA…
TisoTranscripts-268	-	-	-	27.656	-	-	CTTGGCACCCGGCCCCTGAGGTTGCATCCTCTTCCTGAGCATCAGCATTGGCCCTGGCGAAGAAGTTGTCGGCCTCATTGTCCGAGGGGAGTTCCTCCCGCTCCACATCGTCCTCGTCCACATCAGTCATGTCGTCACAGCCTCCCCCCCCCCGGGCGCGCCATCGCCTCGCTGCGCTGCCGCGCCAGAGGACTCGCTCAGGGGGAGGGGGAGGGGGCAGGAAGATGGGAGTGGATGAC
TisoTranscripts-269	1	-	-	-	ADP-ribose mitochondrial	Energy metabolism	CGCCACTCCTTTTCTCGGGGCGCGGAGGGCCGAGCGCCACACACACTGCGCGTGCCGGCAGCACGCGTCCCCTAGCTCTCCCTTCGCCTCCATCCCCCCTGTTGGCGCCCTCGCTCCGCAGGACCGTGTGCCGTTCGACGTGGCAGTGCTCGACTCGATCGTCTCAGCATTCAAACTCTCAGAGGATGAGCAGCGCGAGATGGAGGAGCGCAAGCGGCGCCATGCGACTCTCGCGCCCCTGCGCCCCAAGATGCCCCCTCCGCACAGGGACGCGCGCTCGCAGAAAAATCCCAACTACCCGCCGCGCACCGAGGTCTCCGACGAGAGGGTGCCCTGGTCCAAGGAGTGGGACGCATACAAGCCAACCGATTGGACCGACCCCTACGTGCTGACCAAGGG…
TisoTranscripts-270	1	-	-	-	Glutaredoxin	Protein regulation	GCTCTTCCGATCTCGGGGCGGGGCGGGGCGATGCTCAGCGCGCTCTCGTTGCCTCTCGTCGCCTCCATGCTTCTCTCTGCGTCGCGGCTGTCATGCGCTCCGGCCCGCGGTGCGCGCGTTCGTGTGGCACGTCTTGCCGCCGACTGGACCGAGCAGCAGCTCGCCTCCTCCTGGGAGAGGGCGGGCAAGGGCCGCTCTCTCTGGCGGCCGGGCACGAAGACCGACTCGCCCGCCACAGATGCCAGGCTGCTCTTCACCACGTGGAAGCTCAACCCGCTTGAGCTGCACATCTACGACCACTGCCCGTTCTGTATGCGCGCTAGGCTCGTGCTCGGACTGCTCAAGATCCCGCATAAGTACGTCGTGTATGGCTACGGTGCGGGCGCAGATCCCGAGAAG…
TisoTranscripts-271	-	2	-	-	-	-	GGGGGGGAAGACAACGGAAAATGTTAGCCTCATTGCCGCCTCATTATCAACGGCCAAAGCCTCGCCACGGTCCGCCCCCCTCCCCCTGAGAGTCTCCCCTATCATCACCCTGCTTTGGGTGCCCAGGTTTGCCCTGACAACCCACTCAACAGCGCCCGACAGCCGTGGGGTCAGCAAGTGCTCGGGCGCCTGGCGAGCGCGCCGAGCGATTCCCAAATTGGTATTCTTGCGGAGACCCCAAGCGATCGGGTCGCGGCGGCACCAAGCGTAGTTGCAGCAAACATTACAATCCCGCTGGTTGTGTGCCAGATTGTACGTCCTGTAATGACGTTGCGCTCTGCCCTCACTGACTCCTCGTACATCTGCTCGCTCAACGCAGAAATGCACACCCATGTTCTC…
TisoTranscripts-272	2	-	-	-	-	-	GATCTTTTTTTTTGGGGTTTTATTTTACTCGTAAGAGAGCCCAGCCCGAGGGCTCCCCTCCCCTTTTTACTTTTTACCCACACGCGTGCGCTTCTCAAGTTGGCCCCTTTCTACTTTTTACACAGGCACCTGCCCTTGCGAGGGCTTTGTTTTGTTTTTGCACACGTACACATGTGGCATGTGACATGTGCGCGTGCGTGAGGGGGCCTTCCACCGGTTTTACGCGAATTGGCGAGTGGGGGCGCGCCCTCCGGTAGGGTCTGGCCGGCCATGGGCCTCCCGATGGCCTTGTACCTTGTATATATCTTGTATATCCGAGGGATTTTGCAGAGCTAAAACTCTGGTTGAAAGATGGTTGGAAGAGCCAACCGAGTTTCAACAATGGCGCCAACGCGAGAA…
TisoTranscripts-273	-	-	-	24.2232	Metabolite transporter	Membrane protein	GTCCACCAGAGAGAAAGCAAGAGATGGTGGCGAGGAGAGAATCCGCGGCCTGCCCGTCTTCCCCTACCCTGCGCGGCTGGCGTGGAGCCACGATGGCGCGGCCCCGTCGGTACGCAGCCTCCGCCCTCGCTTTGCTTACTCTGCTCACGCTGCCGGGTGCACAGACCCATGCCGCAAACTGGACGCACACGGCCGCAAGGGGCGGCGGCAGCAGCGCCAGGGGGGCGCATGGGACCGAGACTGTGGGACCACAAGCGCACGTTCTAAACTCTACGCATACGTCCGCAAAGGGTGTTGTGAGGGGTGCTCGCGGTGCGGAGACGGCGGGCATCGCCCTGCTGCTGCCGAGTGTACAAGTTCACGCCGCAAACCTGACGTCCACGGCCGCGAAGGGTGGTA…
TisoTranscripts-274	-	-	-	45.8082	-	-	CTAATTTTGGCATTCAGTCCCTTGTCCCTTGCCCATGGCTCGCAGGGTGCAATAATCACAGCCGCGTGTCAGTCCCTTGCCCAACCTTCATCCTTCCAGTGTCTTTTTCCTGACGAACTGTGTAACATGTGCCCAAAGGCTCACAATTACATACACAGGCAACCAAGTGCACGCCGTGCGTGCGTATGGCGCGATGTGCATCGGGTCCCCCGCGGGGACGCCGTGCGTGCGCATGCCAACTTGTCTCTCTGCGGTCCCCCTACAATTACGTAAACATGCAATGTAACAGAGATCTCTCACGGGACAGGTGTGATGAGTTGCAAGCTCACCCATGTGCATGCCGTGCATGCGCACGGCGCGATGTGCATCGGTTCCCGTGCGTGCGCATACCAACTTGTT…
TisoTranscripts-275	-	-	-	29.3342	Transcription factor Y subunit gamma	Transcription regulation	TGTGCTCTTCCGATCTTTTTTTATCTACTAAAGCGTCGTTTTTAAATGGCTTATCTTCCACTCGCATCTCCTATTTGAAGCTGGTTTGCTCCTCTAGTCAGAAAATGAATGCTATCCCTGTTCAAGCCGGCGAAACACAACGAAAAAAGTGTGCATGTGCCACGGGGTCTTCTTCGATAATTTTCGGCATACTCACTACAGTCTCCGCCCTCGCAACTGGGATTGACAATGCAACAAGCACCAGGTTCCCTCGGCATCGAGACAGTCATGTGCAGCATACTCGATTTGGTCTTCACGTCAAGGGCGAAGTGGGAGTCCGCCTGGCGGTCAGCACCCTAGTCCTAGTCTGATGGAGTTTCAACCTCGGAGCCTACAGCCGGCAATTGCCTCAGCCACCAC…
TisoTranscripts-276	-	-	-	305.128	-	-	GACAGCTGTCCGAACCATTCGACACGCGAAGCTCGCTCGCAGTATGGTGTCGCCTTGCGCCAAGATGCCCAAGACCTTCACGATGATCTGTCTCTATCTGGCCTTTTTCAATCTCGCCATCATGATGCCCATCACTCTCCTCATCATTCTGCCCATCAGCTATCACAGCGGCGTCATGCGCAGCGTAGTCATAGACTCTGAGGAAAAATTCAATTCATCAGGCTTTGGCATGCCCATCGAAATTGCTTATGATCATTGCTTCTTCAATCTGACAAACGGCCGAGACCTCCTTACGCTCTCCCCGGTGCCGAAGCCGGCATTTCAAGAGGTATGCGTGCGGGCCGTGATGAAGGGGCAGAACTTTGACTTCGAGCTGAACAGCGATGGATCGGAGGCAAC…
TisoTranscripts-277	-	-	-	25.6132	-	-	GAATAGTCAGTCTAAAAATACTTTTTTTTTTGAAACGATAAAATAAGTATTTTTAGACTGACTATTCAACACACCGGATTCTTTAGTTCTTAGTGATCCGTCCCATGCTCGTCGGTCGTCGGCCGCTCGAGATTGATTGTCTGCAATCTGAAGGCAACACGTCATCTTCATCTGCGCAGTGCGCAGCCCTCAGGGCACCTTGTAACGCGCGCATACGGCATACGGCCCCCTAGGCCACACGCGTACCCGTCTTGACTGACCACCCCGACCCGACCCAAGGGGGGCAAGAGGACTTTGATATTTCTAGCTGTCAATGATCATGTGATCCTCACCTTCACGCCCTATGAGCGTGGCTATAAGATCAAGGACGAGGAGGCTTTCAGCGCAATTGTAGCGCAT…
TisoTranscripts-278	1	-	-	-	Kinase like	Protein regulation	TTTTTTTTTTTTTTTTTAGTAGTACAGTTATTTTTATCAGTAGTAGCACAGACACGGGGTTACGGAAATCGCATATCAGGCTCGATGAGAAAGAGCCTGATATGAAAAGGCAGTGAACGGACCAGTTACAACGAGTCCACTGTACAACCAAGAATCGAAACGGAAGCAGGATAGATGAGCAAAGGATGGCGCACACACGCGCTGTTGACATAAGCAAGCGCTCGCCTCCGCGAAAGGATGCATGAACCAGAAAACGGATTCACAATTAACGGAGACACGCGCGATTAACGCGACGCTCACCAAAGGCCCGCCGTTCTAAAGGTACCCGTCAGCATTGGTAATGAGAGCCTCGAGGTCCAGTCGCGTGCGAATGGCTCGTGGACGATGATGTCTCCGCCG…
TisoTranscripts-279	-	-	-	50.211	Protein unknown	-	GTTCCATTCGCCGCGAGTGCGGTCAGAATATTATGAAGTTCTCATGGCGACCAATCCTAAAATTAGTGAGCTTCCGAAACCCAACCAGCATCGCCCCCCACCCCCCACCAATGCCACACTCGCCGATGGTGGCGGTGGTGGTCACATTCTTTCGGTGATTGTAGAATTTGAATTTGCAAATCTGCAGCTCAGTTGCCATATCTCCACTTGAATAGGAAACTACTCGATCCCCGCGGCGTGAGCGGGTTAATGAGGGCTGGGGCATTAATGCTGTCGTCATCAAGAATGCATGTCGTTCCAGAGTTTTGTGCAGCATGGAGCCAAACTGCCAACCACTTCGGGAAACAATTGGGAGCCAACACCAATAATGTTGAATTGAATGGATTCTCTGGTAGTGGA…
TisoTranscripts-280	1	-	-	-	-	-	AACTAAGTATAAACTTAGTTGACGAATCTCCATAGATAGCGTACGGAACGAATACGAATCCCCATAGCGCATTCCGTATGCTGGTCCCACAGGGGCGGGGGGCGGGAAGACCCCCCAATGGCCCCTACTCTAAGAGTAGGTTGTGTCACCGGCGGCCCTCAAGCTCGATCTATACCTCGATGTGTCACAATGCACACCGAAAACGTGTCAGTAGTGAGTTTCATTGCCATTATGGCAGTGCCGTGTTGTGGCCAACCCCTTGCTTGGTGTACCCTCGCCTTACTTACCCTTTTGCTGCATCTAATTGCAACGTGCATCACCCATCGCCAACATCACTAACTCGATGCATAGCACTGCCACACGATAATCGCGGCAAGCTTGGACCAACAGCTCATCATG…
TisoTranscripts-281	-	-	-	23.0725	-	-	GCCAGCGAGGGAGAGGCAGGAGGGTCAGGGCCATGCCCCAGCCTCACATGCCCCCTGAGTTGTGCTCCCAGGCCCCCTGCAGGCCTCCTGGGGACCTGAAGAGGGGCCGCAGGCCGCAGGTAAGAGAAGACGGGGGCGCCAGAGCCCGCGGGACGCGACGACTCGGATTCTTCACCTGACAGAGTGGAGGTTATGGTTATGGATGGGACAGAA
TisoTranscripts-282	-	-	-	27.1155	Protein unknown	-	GGTGAGCATCCCCCCCCCCCTCGCCTCCCCCTCCCACCCAGCCATCCACGGCCCCTCGCTCCGCATCCATGGCACTGCTCGAAGGCCTCAGCTCGGAAATGATCGACACAAGCGACCTGCAGTACCAGGCCAACCCCAAGTACATGCCCGACAAGGGAGAGCTTCACACCATCCCGTTCGAGAAGGATGGCTGGACCGAGGCGCACAATGCGCTTCGTGCCGAGATTGCACAGCTATCACAGATGATAAAGCTGCTGGGAAACCGTCGGCTCGAGCCGTGGGAGAAGAAAGCCTTCCAGAACTTCTGGAACTTCCACGACACCCACATGCATGACCATCACAGCAATGAGGACATCCTGCTTGCACCGCTGATTGCTGAGCGCATCAAACTACCAGAAC…
TisoTranscripts-283	2	-	-	-	-	-	AATTGGTATATCATTTATTTTAGTTGGCCAAAAATGTTTGAGCGCTTTACTAAAAAAGCCATCAAAGTAATTATGCTTGCTCAAGAGGAAGCAAGAAGGTTAGGCCATAATTTCGTTGGTACAGAACAAATTTTATTAGGATTGATTGGCGAAGGAACCGGAATCGGACCGAAGGTATTAAAATCAATGGGTGTAACGCTAAAAGATGCACGTATTGAAGTTGAAAAAATCATCGGCCGGGGTTCCGGTTTTGTCGCTGTTGAAATCCCCTTTACACCCAGGGCAAAAAGAATTTTAGAATTGTCACTGGAAGAAGCCCGCCAGCTGGGCCACAACTATATCGGAACAGAACACCTTTTATTAGGTCTAATCCGAGAAGGTGAAGGCGTAGCGGCCCGT…
TisoTranscripts-284	1	-	-	-	-	-	ACCTCCTGAGAAATGCGCGCAACGAGGCGATCCTCCTTGTGGTGACCGTGGCGCCCAACGAGGCACTCTTTCGCGCGTTGAGAGTGGCACGCGAGAAGGCGAGTGCATGGGGGACTCCTCTGCTGAGGCTCCTGAGGCGGTGCTCCAGCGAGAAACGCGGCCTCTTCCCTCATTGCCCCCGTGTCCCCCAGGGTGCACCGGTGTGCTCTCAAACATCACAGCAGGGCGCGATCGCATCGGGAGAGGGGGTGGAATGAAAGCTGTGGGAGGTGGGAGGGCCACGGGGCGCGGGTCCTTGCGGCGCGAAAATGATATCTTAAGCTGAGCAGAGGAGGCTGACTTCAGGTCAAGCCGGTAGCCTTGCAGGGCTTGCATGGCGACGTACGCCTGATGTGCCGA…
TisoTranscripts-285	-	-	-	28.4705	-	-	GACGCTCTTCCGATCTCCCCCCTCACAATTCGCGTCGTCTCCTTCCCTCCTGAGCCCCCCAACCCCCCTGCTCCCGCGCGCCTCTCTCCTCTGGTGGCGGTATGGTGCCGCGCCCCTCGAAGCCGCCTCCTTCGGCCTCCTTTCTGCGCAGCCGACAGGCGGGGGGCGCCTACACAGCCGTGCCTCCGCCCACGCAGCGCTCACGAGCGCCGGCGCTCGAGCGCTCTCAGTCTTCTGGAGCGGAGCACTTGATTCTGAAGGGCGTGGCGGCATGCGGGCAGCGGATGCTGATCGCGGCGATGCGCACGTCATTTGTCGCACTCCTTTTTCTGGTGGGCGTCTACCTTTCTCATGAGATAGTGACACTGCCCAAGCTAGGCGTCTACTCGTCCGTCAGCT…
TisoTranscripts-286	-	-	-	96.5438	Protein unknown	-	GTGGGTGATGGTGATTGAGCGCTTTTCCATGCTGTGGGTGATGGTTGTGCGTGATGGTGATTGAGCGTTTCTCGCCTCACTCAGCCTACAACAAGCCCCTATACCACGTGTTGGGGGTTTGACCCATCCGTACTCTAATCAAAAACTTGGATCTACTGGTAGGCTGGCGCATGGACGAAAGTGGTGACGCAACCAAGAAGGACACAGTGAGCAAGCTACACACCATGGGGTATGGCGGAAGCCGACATGGACGCTACGGTGCCGCATTTCGGCTTAGCACTGTCATAGCCGCAATTTTTCGTTCAAGCGTGCACCGTCGGTGTTGACGAGCGTAACAAGTGCACATTGAAGATGTGTTAAAGATTCGTGTTGGTGGGATTAATGCATCGCCAACAGCTC…
TisoTranscripts-287	-	-	-	22.1714	-	-	AGTAGCCGTAGAAGGAGTCAGAAGAAGAAGAAGAAGAAGAAGAGGAGGAGGAGGAGGAGATGCGAGAGGAGCTGGCGGTGGTGGGGCCGCTCACTCTCGACGGCGTGCAAGAGTCCGAGGAGCTGCAGGACGAAAAGGAAGAGAAGGAGGAGGGAAGCGCGATCGACGAGACGGACGAGACGACCAACGAGAGGACAACCGAGGACGGGGAGAGCGGCGCGGCGGCCGGCAGCTGCCATCATCTCCAACGTTGAAGGTGGGTGTGCGAGTCGTGTACGATACGTTGGGCCAATGCGTTATCACCGCGATGGGCGACGGCACACCTGCCACACCCCATTTGTATCAGGTGTGGGAAGAAGAGAGCGACGAGGAAGCGATTGAGTTGGACGAGTGCTCCGT…
TisoTranscripts-288	-	-	-	52.9886	Long chain fatty acid ligase	Lipid metabolism	AAATGCAGCCCAACCCTTACTAGTAGTTCAAAAGTCCCTGCTTGAACGCCCTACATTTGTAGCCGATTGAAAATTGAGTACATTGGACACAGTCCGAAAACATCGCGTCAGTCCGCAACTAGCAAGTGGAAGTGGCCGTGCATCGCAATCAAACTCGCAGGCGAGAAGTTGGAGCGAGCCGACACTCAGGCCGTGGCGGCGCCTTACTTCACATCGAGGAGTAGAGCTGATCGATCGTTGCGGCATACTTGTCTGCCACAACAAGTCGCTTGAGTTTTAGGGTGGCCGTGAGTTCCCCTCCGCGTTCCGAGAAGTCCTCGGGAAGGAGCGCGAACCTTTTAATCCTCTGAGCATTGGAGATGGCAAATTTGCGATTGTACTCATCCACGGCTCGCTGCA…
TisoTranscripts-289	1	-	-	-	GDP-mannose -dehydratase	Energy metabolism	ATGGTAGCAAGCCCTCCTCTCTCACTCTCTCTCTCCCAGAGCGCGATGGCGGACTCCATCTCCAAGAAGCAGAAGACTGGCTCTACCGAGGAGGAGGCGACGCCAAAGGTGGCCCTGATCACTGGCATCACTGGCCAAGACGGTTCCTACCTCGCCGAGCTTCTGCTCAACAAGGGGTACGAGGTACACGGCGTGATCCGCCGCTCATCCTCCTTCAACACACGCAGAATCGAAGATTTGTATGAGGACCCACACGTGGACACTCGCCGACTGATCCTGCACTACGGTGACTTGACCGACTCGACAAACTGCTTCGAAATCGTGTCACAGGTCAAGCCTGACGAGTGCTACAACCTGGGTGCGCAGTCCCACGTGAAAGTCTCGTTCGAGATGTCCGAG…
TisoTranscripts-290	-	-	-	38.0596	-	-	GGAGGGTACCATCTGTACTCCGATGGGAGGATGTGACGGGTGGCGGAGCGAGGTCTGTCGAGCTAGGTTGGAGCTTGATGGGATGTGGGTGAGCTCGGCTAATCCTCCGGAGCGCATGTACCGTGAACATCGTGCGCCCCGAGGGTATGTACTCGGAGAGGACGGCGCGCCACGTCTGTCCCATCGCCCAGATGATGGCAGTATGCCCGGGGGAGGGTGGGAAACGAACGGAGAGAGAAGGAAAAAGAGAGGAAGGGAGGGAGAGCAAGGAGAGGAAGAGGACAGGCCAATGTGTGCACCTGGGGATTACAGCCCAGCCGATCCATACGCTAGCGCCCAATCAGTCTTCCTCAGCGTCTGTAAGCCTACACTCCGCATTCACCAACATATGGCGAATAT…
TisoTranscripts-291	21	-	-	-	Na+ solute symporter	Membrane protein	TTTTTTTTTTTTTTTTTTACAACAGTATGTAGAATTATCTTTACTTTTAGACTTCCAACACGAAGGCTGCAACCACAGCAACGAGCATGCTAGGGCAAATCGCATGCATCGAGGCGACTCGCGAGTCGAAGTATGCGGACACAGGCAGCAAGGCAAGCCATATATCTGCGCACTGGTGGCAACAATTCAACTCACGTGTCGAGGGGCGCCAGCGAGTACGAGCACAAGGCACGTATGGATCGTCCACGTCTGCGTCATCATATCCAGGATTGTCGAAGCGAATGCCGTTCCCTTCGCGCGAATTGCCACGTTCAGGTTCGAACCGTTCTAATTCTCAGCCGCCCAGCACTAGGAGAGTAGGCTCCGGCAGACATTCGCGATGCTACCACGACTCGTTAA…
TisoTranscripts-292	-	-	-	176.541	-	-	GGGCGGCGGCGGCGAGGGCGGAGGTGTTGAGGGCGGAGCCGGCGCGGGCGGAGGCGGCGAGGGCGGTGGCGGTACAGGCGGCGGCGGCGAGGGCGGTGGCGGCGAGGGCGGCGGCGGAGAAGGCGGCGGCGGAGAGGGCGGTGGCGGTGACGGGGGCGGCGGTGACGGCGGTGGAGGCGAGGGTGGCGGTGGAGACGGTGGCGGAGGCGATGGTGGCGGTGGAGAGGGCTGAGGAGGGGATGGTGGTGGCGGCGAGGGCGCAGGAGGGGATAGTGGTGGCGGCGAGGGTGGCGTGGCCGGTGGAAGGGGCGGTTGGGACTCATCACAGTAGCAGAGACGAGTCAAAACAGAATTGGAGGTAGTGCACGAGGCTGAGGATGACGATCGATAAAAGCATTT…
TisoTranscripts-293	-	-	-	26.1064	-	-	GCCTCCTCTCTTCTTTTCTCTTTCCTCTCTTGCTCACCTCGGGCAAGTAGTCGTGGTAGAGGAAATGGCGCTAGTTGTGGCGTTCTTGCGGCGTCGTGCCGATGACGATGCGCGGGTAGTCGGGCGGGATCATGCCAGCCGTGCGGTTCAAGTGGGTGTTGTCCAAGTGGCAAGTGGAGTCCCGCCTCGGCGTGCGTGAGATACCGGCAGTTCAGGCGGTCGTAGACAACGTTGCCGTAGAGGGCACCACATTTGTGCTGTTTCCATCATTAATTTCGGGGTTGGTCCTGAGCAATAGGATGAGCCAACACGCGCAACACAAACATAAAGCCCACCCGTGCTTCAATATCACACCCAACCTAGTTCGCACGTGCCGACACGCGCACGTAAAGCACGATT…
TisoTranscripts-294	-	-	-	OnlyTiso-Wt	-	-	CTCAACTTCGGCGGGTAGACTACTGCCCGCGGCGGCGTGTCGATCAACGTTGCGAACAACGGCAAGATGAGCGTCAACGGCCAGACGGTGAAGGCGCAAGGTCCGCACATCGTCACCAGCTCGCGCGCAATCAGCGTCGCGGCTGGCCAGACTTTCAACCTCCCGTCCAACGCCGGGCACATCGACGCCATCAACGGCGACGC
TisoTranscripts-295	-	-	-	234.15	Transporter protein	Membrane protein	CTCAACTTCGGCGGCGACGCCTCGGCCCGCAGCATTTACGTGCAGGCTGGCCAGACGCTAAACGTCCCGTCCAACGCCGGAAACATCGACACCATCACCGGCGGCGTCGGCTCTACGCTCAACTTCGGCGGCGAGGCTACTGCCCGGGGCGGCGTGTCGACCAACGTTGCGAACAATGGCAAGATGAGCGTCAACGGCCAGACGGTGAAGGCGCAAGGTCCGCACATCGTCACCAGCTCGCGCGTAATCAACGTCGCGGCTGGCGAGACTTTCAACCTCCCGTCCAATGCCGGAAACATCGACACCGTCAACGGCGGCGTCGGCTCCACACTCAACTTCGGTGGCGATGCTTCGGCCCGCAGCATTTCCGTCGGGGCGGGTCAGACGCTGAACGTCCCG…
TisoTranscripts-296	-	-	-	32.6644	-	-	TTTTTTTTTTTTTTTTTTGGGAGCCCCTGTAGATAACGGTTTTTCTTCCCGCCTGCAGATATGCAGATACCCACCCAACTTTAACCACACAGGCAAGCTCAGCAGCCACCAGCCCAACAGCCACAGCCACAGTCGCGCAAGCGGGCCGACCCACAGTCGGATCCCAAAGGGACTCCTACCAACACCACCCAACTCGCTCCCCCTCCAATGGATGAAGAAGAGGAACCCGAAGACACACCTTTTTTCATTCAGCTAGCGCAACTAGCTGAAGACAAAAAGGACATTAAAAGTGAGGATGTAGCCACGTTCATGAAGTTTCTTCTCTCTAGGCTAGAGGGCCTAGACGCCACGCCAGACGGTATGGACAAGGGCCGAAAGGGCCCATGGATCTTTTATGTC…
TisoTranscripts-297	1	-	-	-	-	-	TAAAACTATAACAATAGTTTTTCTTCAGCTACCATTTCGAGAAAACCCCAGCTATTGGGGGGGCGTTGGCGTTGGCTCCTCGGGCTCCTGAGGGGTTACATAGATAAATCAGATTTCACAATTTCAAGCTGTCCATACCAAGAATCGACAAAGACATTGAATGCCGTGCGCCGCGCACACTGCGACGAGCGCCAACACGTCCAGATCAACACAATTATCACATTATACGCAGGGAGGCTCAAGCGAAGTGTGTCCGGCATCGATAATGCCTCCGCGCATGAGAAATAGAGCATGGTGGGCAGATGGCGCACGAGCAGACGCCGCGCGCGTTCGAGGCGGAGCCTCCTAGGTCGATAGGTCCGGGCTGTCATCGCCGTCCTCGGCAGGCGCCACTCGATT…
TisoTranscripts-298	-	-	-	43.7389	-	-	AATCTTCTTAAAAATCTCCGCTACTTGTGCGACATGAGGCAGTGTGCTTGTGGACCTCCCTACTACCCAACCTTAACCCTTAACAACCCCCTTTCCCCTTCCCCAGTTCTCTCTTTAGCGGAGAAGCTGGTTCCGGTGAGGCCGTGCGCGCTGCTTCGGCCAGGAGTCGGAGAGAAGGGAGCAATGCCGCATGCAAGCATTCGGTGCTTGCTCTGCGCGATGGTCACGATGGCGATGGAGCGCTCGTCACCAGCGGCCTTCTTCGACGCGCGCAGGAGCACTCCATCATCGCGGCTGCACGTCTTTACGATCGAGCACAGCGCCCTCGGACGACTGAGGGTGAGCAGGAGACTGTGGAGCCTGCTCGCTGCCATCTCTCCCGCTCCCGCGCCCGCGCTC…
TisoTranscripts-299	-	1	-	-	-	-	GGAACAACTCGGTTGGGAGAGATTGTGTGCGTTTGTGCCCGTTACACGGCGCCTGACTTTAGCTGCGTGCACAAAAGGTTGTTGGCTGCCAAGACAGTAGCCACTCATATGAGTGGCGACGACCTTTCTCGATTCCTCGCGTCGGTGCTTCTACGAACCCTATGTATCGATGGAGAAAATGTTGTTGGCATTGTTCGTGACAGTTGTGCCACGAATGGCGTGGCTTGCCGTAATCTAGTCTCGATACTATGCCCAAATGCAATGCAGGTCCTTTGTACCTCACATACTCTTCAACACACCGGGGACCACTTTGAATTTTGGGCGATAGATGAATTCCTAACTCCTTGGCTAATGCTGATATCGCACACTAGAGCTGCAGGTATCATCTGGCAGGACATT…
TisoTranscripts-300	2	1	-	-	-	-	TTTTTTTTTTTTTTTTTTGATGATTTACCTATCTTCTTTCTTCTTCCGAGACTCTGATCTCTCTGGTGGCGTATCCCCCGACGTAGTTCGTAGTTCCTCCGAGATCCGAGACCGCCGACGGGATACTATACCGCGACATGGAGCATCTGCAACGGCAGAGCCCTACGCCTACGCCAAGCTGAGCTCAAGGGGCATCTCTTTCACCTCTCCGAGACGGTTACCGGTGAAAACTACCGCTTCCTCACAAAGACATTACGTTGACTGGCTGTGATGCCACACAGTATGGACTATGGGATGCGCAAGCCGCACATGGATACCAAATCACTTGCCGCGCCAACACTAGCAATCAAATCACAACACCGTTGATCCACCACTATTAATGCCACTACTTCGCTCCCA…
TisoTranscripts-301	3	-	-	-	Gag-pol protein	Stress reponse	TTTTTTTTTTTTTTTTTGAAATAAGAAATAAGTATTAACATACATACAACGTAGTACAACAGATAAAGGTCTTGTGTTGAGTGTTGAATAAAACATGTAATTATATATGTATATGTACGCTCACGACTCTTGCGAGGCGCCCGGGAAATATGACAATAAAAATCCTAAAGGATAAAGGACTGTCAAAAAGGAAAAGAAACAAGAAGTGGTGGGTGGGTGTGGGAAAAAAGTGACTCGGACCCAACTTCCCTTGACGCCCAACCACCTCCCGGAGCCATGGTCTACATGGACTTTGCCGGCCCGCTTTTGGAGAGCATCCTCTTCAAGTACACATGCTACTGCGGTACTGTGGATGCTGGTAGCGGCTTCACCCGGGTATGGCCCGCGCGAGCCATGACC…
TisoTranscripts-302	-	-	-	23.1918	Protein unknown	-	TTTTTTTTTTTTTTTTTTTTGTAACGGCACAAATGAAAATGCGCATTCATTTTATTATCGCTAGCGGGGGGCAAAATTGCTGCGGTAAGAGGTGGAGAGATAAGAGTTGTCGGACCAAAGATTAAACCAAGAACCAAACACAATGTAGACTAAGAACGTACAGAACACGGATAGCGGCAAGCCACAACCAACTGACCGTTGCCTTGCCCAATCTTTGACTTATAAGGGAGGGCCGAGGGAGCGGCGTGAGGCACCTGTTGGGTGCGTCCGCGCGATGTTATCGCCGGCAGCGCGCTAACCGTATCGTATCACTTTCGCACAACACGTGCAGTCGTACATGAAGTGCGAAGACGTTCATCCAATCACAAAGCTCGAGCTCCGCGGCGATGCTCAAAAGAC…
TisoTranscripts-303	1	-	-	-	-	-	GAGATTTACCGGCATCCATTTTCTCATGGTTAACTTTCTCATGGTAACCATCAACTCGCAAGACAGCCGTCGACGGCTGCGTGCCCCCCTCGGCTCTCCGCTCACTCCCTTGTGATTACATGAATAAGTATGATGTTTTATGGAATTACATGATGCCAGTAGCTACTCGCCCTCTCCCTCTCGATCCATAATACAAGCAAACATTTCAGCGCGCGGAGACAGATGTCCGTTGTCATACGAAAACAGGAGTTTCATTGAAGAATACCAAATGAAGGGGAACGGAGCGAGAGAGATCGAATTGAGGCGATTCTCAACAACGGTATCTGGACATATGACGTATAACCGGGTACCTGGAAGTATCTGGTATGCCAGGATTTACTATCTGGATATCCGGCTGCC…
TisoTranscripts-304	1	-	-	-	Lutein protein	Others	GCATGGGGGAGGGCACGCTCCCTGCCCCCCCGTCCCGGCCCACCTCATGCATCATGCTTCTCTTTCGAGTTCGAGCGGCCGGGACCATTAACGCGCTATGAGGCCGAGGGCCCGGCCCCTTGATGCCCTTAGTTGGCGATGCACAAGCATTTGCATCAATCGTCAATTGATGCTGTGGTCTCAAAGAACGATGATGTAATGGAACGTTCAACCTGCTGCAACCATTCCGATCACATACCACTGCAACCAGGTGTCTGAATGGCGCATGCGCAAATATAGCTCGCCGCTTGATGACGCATCGGCAAGGTATAGTAATACGTTTTCGCACACGATACTCCTCACTACTCCCTCTACCCCTACTCCAGAATGACGAAGGCTAGGGCGGGCTGGGCGCGCACG…
TisoTranscripts-305	-	-	-	732.198	Fucoxanthin chlorophyll a c protein	Pigment	GCCGCGATCCCTCCCTCCCTCGCGCAGACAGACGCACTCGCAGCACGCTTAATTCCGTTATGCTTCTCGTCACCCTCTTCGCCTCCGTCAACGGCTTCTCCGCGCCCCTGGGGCTTCATGCTGCCTCTCGCGCTCCTGCAGCGCAGATGTCGTATGAAAATGAGCTAGGTGTTCTTGAGCCGACTGGCTACTTTGATCCCCTGAATCTCGCCGCCGACATCGATCAAGAGAAGTTTGACCAGTACCGCACCGCTGAGCTCAAG
TisoTranscripts-306	-	-	-	196.486	-	-	GCTCACACGAAGCAGAATTAGGAGTGAGAGACAAAGCAATCCTTGCAGCCAATGCCCAAGTTGGAAACTTGTTGCAGTTTGATGACCACCATGCAAGGACGCCAGCTGTGAATGCCTTCGGGTCACTATGTTCCAGTTGCGTGCCTTTGCAAGCAGCAAGGTAAGCTGGCAGTTCTGCGTTCAAGTCGTCGTTGATTCGAGGGATGCTCGCAAAGGGAGGCAAAGCAGCAAGCTGTTGCACCCACACATGGTTCATGGTTCACCTTACCATAAGCAAACGCTGGGTTGAATGCACGAAGGGCGCCCATGATGCGATGCTGCTCTTTGCAGCAGTAAGGGGTTGCACATCGGTCATTTAATCGATCCTCCAGATAATTGAAAGCACCCTTGACGCGACGA…
TisoTranscripts-307	-	-	-	23.6116	-	-	TTTTTTTTTTTTTTTTTTTTGGACACCTTCAAGAATATTTTTTAAATGTCAACGGTATTTATGACAGACGCAGGCGAGAGCAGCGAGAGCAAACGGCCCAAACAACAGGACTGCTTTTGCTCCTCGTACAATAAAACGACACATGACCAAGTCCCCCTTTCAAACTTGCTGAGCATCGCCTGATTGCCATGAGACGTACATGTCGGCGGCGCTCGCAAATGCCTACAGCTAATGGCACCCGCAAAGCGTGCGAAAGAAGCTCGCCGTCCTTGTGCCGCAGAATGCTGCGTCGGATAAGTAGTGTCGCTTTCATGCGGGCAGGCTGACACCCAACAAGAGATTGCTACCTATTTTGTATTGATGAGCGTCCCATGGGCAATGGGCTCCATGCCCGTCGAT…
TisoTranscripts-308	3	1	-	-	Protein with DNA binding	Regulation signal	TCCATAGAAAATTGATGCAGAGGCATGTCGGCGTGAGTCTTGGCGCGAAGGCGCCAGAGGCGCGCAAGCTGGATGGCGGCGAGGTTGAAGGCCCCTGCGTTGTTTTACCCGAAAGGGGTTTACAAAACGCTACACGCAGCGGCGGAAATACTATCCCACACTATACTAGCGGGGGACTTTAACTGTGTAGAAAGCGTCCACAGGGATACCCGGTCTAACGAGGGGGCAAACCCGTACACTAATCTAGGAGGCAGAGCCCTCACGAGAGCGCTAGCTACGCACGGGCTCACAGACATACACGTGCTAGTCGACCCCGGCCTAAAAGATCAGTTCACAAGATGCGGGCATCAGACTTATACGCGGATAGACCGCATATACGCGGCGGAATATTACTCCACA…
TisoTranscripts-309	-	-	198.009	-	-	-	GGCCGCTACATCTTGAAGGGCCTCATACAGCGCCTTGCGCGATGAGGTGCCCTTCCTGTTCAGCTTGTCCTCAATGGACACGATTTCGACTTTGACCGCTACGTCCGTTTGATGGACGCGGATGGTGGTTTGGAGTCCGTAGCGGGCTTGAAATTGTTGCATGCAGTCTTCGTTGACTGAGATGTGCCAAGGGCCCCTCGATGAGCGGGCCCAGAAGTCTGGCTCGGGGTCCACACCCTCAAGCTCAAGCAAGAGTTCGACAATGGCCGCGTAGACCGTCGTGTCGAGTAGCACTAGGTCGCCCGCCTGGCTGAAGGACATCTCATAGGTGGCGTCTGAGTCTGCTTGTTGATCTTCATTCTTTGATAATTCTGGGTCCTGAGGGACAGGCCCGTAGGT…
TisoTranscripts-310	-	-	-	74.1573	-	-	AGACTTGCTAAGATGAACCTGCTATGAGCAAGAGTCCGCGATGACACCCACGCACTGTCCCTCCTGCTTATGTTTGCAGCATCATTTCCCCCCAGCGGTCCATCTACGTCTACTTACCCTAGAGAAGTGCTTATGAAATCACCCACATCCTCAAGAGGTGCAAGGTGATTGTGCTTCATGTCTTCCTGGCTCAGGTATGAGAATGTGAATAATGTACATGCTACGATTCCTATACATGGCCTGGTCACTCAGGGTAGGGTCGGGAAGGTCACCACTCGGAACGTCGAATGTGAGGCCAAAATAAGCTTCCTATCAGCGGTCTGGGGGCGCTCCGGCTAGCGTTGGTCCGACACACTCATAAGCGACAAAGCGAACTCAAGCGCAAAGGCTAGACGCTCG…
TisoTranscripts-311	-	-	-	96.418	-	-	AAACGGCGGAAATGGTAAAACAACCAAAAACAGCCAAAACCCCCCGACTACTCTAGAAGACATCGGTGACACGCAAAAAAACAAGGAATGTGGTAATAAGCGCCCACTCCCGCACGACAGGCCAAACATTTGAACCGGGGCCGCTTTGGTTTCGCCACAGCACACTGAGCATAGCCACACACTCCCTTTTGGGGGGACACACGGACGGCCTTCTTCTGCGGGCCACGGGAACCGCCTTGCCGCCTCACATCTGCCACTGTCACAGACTGTCAGCGCCACCTTGCCCATGTCAATCAACTCATGTTCGGCGCGCCGCTGCACGTGCGTGGAGAGAGGGCTCAGAAATGCTTGCGCATTTGTCTTCCCTGCCCCTGCCTCTATCCTCTATCACACATAGGC…
TisoTranscripts-312	5	-	-	-	-	-	CAGCCTCCACTGCCCCCTGAGCTGGCCCAGCTGGCCCTCTGGGGGGATCCGAGGGGCCCCTCAGAGGGGGGCCATGGCGCGCGCAGGCATCGCACGCCCGTAGGAGAACGAAGAGAACGACAAAAAAAGCACGACAAAAAAACCACACGATCTGACACACAAAAAGGTAATACTCACGCCTGTTTAAGGTATGTTTTTCAGGCCGACACCTCGAGCGACACGCGAACGACGCGAAAGCGCGGCGACACTTGAAAAAGACGCGAGAAGAGGGGGCCGAGACCTCCCAGGGGCACGAAGTGTCACAAGCAACAGGCGTTTACGTTTGTTTTGCCACAGGAACACCACACCAGCAGGTCTGCCCCAGCCCACCCCCTGCACTTGGCCCGTTGTAGTGCACGC…
TisoTranscripts-313	-	-	-	543.349	Fucoxanthin chlorophyll a c protein	Pigment	CTACCGCTTCCCGGGCGAGATCGCACCCGGCATCAAGTTTGCGGACATTCCCAACGGCGTCGCTGCGATTGAGGCCATCCCGTCACTTGGCTGGTTGCAGATGATCTTCCTCATCGGTGCCGTTGACTACTGGGGCGTGCTCGGCGATTTCGACATTGGGAAGCCCGATCTGGATCCAGAGGAAATGGATCGCCGCAAGACGTGCGAGCTTCAACACGGTCGTCTCGCAATGTTGGCCATCCTCGAGCTCCTACGCCACGACGCCCAAAACTTTGTTGTGCCTGGTTTCGATGGCATGGACCACCTCATCACTGGGCTCCCCTTCCTCTACTCCTAAGCATAGGGAAGGTTCTTGCTGAGCTTCAGGCCGATGCGAAGCGTTCATTAAGTGGGCAATTG…
TisoTranscripts-314	1	-	-	-	Type-V proton atpase	Energy metabolism	TGTTAGTCTTCATTTCCCCGCCCCTCCCCCTCTCGCCCCGCCCCGCATGCCGATCGAGCCGCCGATCATGAAGGGCTCGAGCGCAGGCCGCGTGAAGCAGGGCAAGCTCACCAGCGAGGAGGTGCTTCGCCGAGAAATCCCGTGGTCCACACTCCAGGAGAAGGGCATCATCACAAAGGAGCAGCTCGCCTCTGTGTACCACCTTGTTGAGCTTGTCACGACGCGGCAACTCTCCTCGCAGTTGCTCCAGTTCGAGGCGCGCGGCGTCGAGATGGTTTCGCTCTTCAATGCGCTACTTACTGGCGTTAACAAGGACGAGGTGGTGCAGTACGTGCTCGCGCTGATGGACGAGCTACTATTGGCGCAGCCGGCATTTGCCGGCCAATTCCATTCTGCACT…
TisoTranscripts-315	-	-	-	40.3922	Ankyrin protein	Protein regulation	AGTGCCCCCAGCTCGCACGCACCCCATTCCAAGGCCTTCCCCCCCTCGCTCGCCCCGTTCTCTCTCGTCGAGCCAGAAGACCCCGTACTCACCGATGCACGCACTGATGATGTCGGTCCCCACCTGGTCCAAGGGCAAGGGCGAGAACAACTCGACCGAGAGGTGCCAGTATCGCCCGCTCCTCCAGGCCATCGAGCGCGGCGATGTTGAAGGCGTCAAGAAGTGGCTCAATGACGCCGGCCACGAGGTTGCCACTCTCCTCCAGGCCAACCCAGCACCCCTAAACCACGCGGTCTTCAACAACCACGAGGAGATTGTGTGCCTGCTTCTTGAGAAGGATGCCCTCGGCTCCTCCAGCCTCGGAAAGCAGCCGATCAAGGCCGTCGGTCGCCGCTTCCA…
TisoTranscripts-316	1	-	-	-	Phosphoadenosine phosphosulfate reductase	Energy metabolism	TTTTTTTTTTTTTTTTGAAAGTAAAATTTCTCGTTAGTAGTGAGTAGTGAGTAGTGAGTAGCTCGCCTCCCCCCCACTTCGCACAATCGTCATGCTCCAAGCCGCCTCTTAAGAGCGCGCGCGCGAGATATCTAAGGTGAAGGAGAGGCAAAGCCCGAATTGCGAATTGGAGGGAATGTTGCGCGCCCGCGCCATGAATAATTGCGCGCGTGCGCTCATTCAACGATTTCTTTTGCCGTCCCGCCCCTACTGCCGCCGGCGCCGGCCGCTGTAGCAGCAGCCCGCGACACGGAGATAGTAAACGCATGCACGGCCAAAAGCTATCGCGGTCCGATACGGAGGCGCACACACAAATACGCAGTGCTGCATCGCGTGCAAGAACAGTGCCGCCCTTGCACT…
TisoTranscripts-317	1	-	-	-	GTPase	Energy metabolism	ACGGTCTCGGTTCCGGAGTGGAGCCCTCCCTCCCTCTCTCCTTTCTCACTCTCCTCCACCATGACCTCGATGATGACCAACGTGAAGTGCGTCATCGTGGGCGATGGCGCAGTGGGCAAGACGTGCCTGCTCATCTCGTACACCACAAACGCTTTCCCTGAGGATTACATCCCGACCGTGTTTGACAACTATTCAGCCAACGTGATGGTCGACGGGAAGCCGGTAAATCTAGGGCTTTGGGACACGGCAGGCCAGGAAGACTATGACCGCTTGAGGCCACTATCGTATCCGGATACGGACGTCTTTCTGGTTGCCTTCTCCCTCATCTCGCGAGCTTCATTCGAGAACGTGAAGCAGAAATGGGCGCCCGAGATCAAGCACCACTGCCCTGGGGTGCCC…
TisoTranscripts-318	-	-	-	21.9687	-	-	GACACGCCTTGCCTTCTTCGTCGAGTATTCATCTATTTAAAAGCCCTTTACTCTTGTCTGCCGGGTGCTCTCTCCTGCAGAGCCTCCCGCACGCTCGAGGGAGAGAGAGGAGACGGGGAGAGAGAGAGGGAAGGAGAGAGAAAGCGGGGGGAGAGGGGGGAGGGGGGAGGTCAGGAGAAGGGACGGGTGCGGTACGCCGAGGTCCGAGGGGGCGACGGATCGACGACGGACGAGAAGCGCGGGTGGGGGGCGCGCACGCTCCTTCTAGCCGAACTCCCCCCACTTCAGTACATGGCGCCACCCACTCTCTCGCGCGCCCACCATCGCTCTTCTCGGCACGTAGCCGCTGCTAAGCAGCTCAAGTTTGAGGCGCACCGCCAGCGAGTGCGGCTGCTTGCG…
TisoTranscripts-319	1	-	-	-	Cathepsin	Energy metabolism	GTTCTTCGTTTCTCGCTGCCAACACAGCCCTCCTCACGCTCACCCTCGCCTCTCGCCGCTCGCTCGATGTCGCTCTCGCCGCCGTCCTCGCCCTCGCTCAAGCCCGCCTGCCCGCCTTCCTTTGCTGATGGGCTTCAGCCCGTCAGCACCTCTGAAGTGGCCTCCCTCGCCGCGCCTGCCGCCGGCTTGCCACCTTCCTCATTGCCCTCAGGCCCTATGGGCCACTCCAATTCGTCAAAAGTGATTTTCGATGCTTGCGCGAGGAGGCCGTCCGCCTCGACCACGACGTGGGCCGCGACGTCTTGGAGCGCCTCGTAGAGGGCCTTGCGCGAGGAGGCGCCTTTCTTGTTGAGTTTCTCTTCGATGGAGTCTACGTGGATGCGTACGGGGATGTCTTGG…
TisoTranscripts-320	3	-	-	-	-	-	AGGGCTTTTTAAGTACTAATATGGTGGGGGGTGACATTTTTTGACCATTTTCAAAAGCCCACAATAAAACTCCCAGGGGCCAGGGGGGCAACCTGTCGCCACGAAAGTCTTTGCCAAAAAATGGTGCGATTCTCCTCCCCCTTCGCCCCCCTCCCTTGCACACGCTCTGGGGCTCTATCGGTAAAGAACTGCGGCGCCCGCCGCGGGAGTGATAGACGTATCTATTTTGAGACGGAGTATTCATCACACCGGATTCCTCAACTATTATCAGTAAAACTGATAGGGTCATGGGGGCCCCGTGCCCCCTTCCTCCAACGCAGACACCCCCTGGGTGGGCCTGCACACTCGACCTCAGCCCCTGCCTGCTGGCAGGGGCTGAGCTGACATCACTCTGGCCCA…
TisoTranscripts-321	-	-	-	68.358	Glycosyltransferase (liposaccharide synthesis)	Lipid metabolism or protein regulation	TTTTTTTTTTTTTTTTTTTTGAGTTCTCAGTAGTAAATCTGAGACCCGATACCGATACGGCATAGTCAAAAACCATGAACACTATATCGGTATATCGACGTGTGAGACCTTCGATGGGACACGGGTTAGATTTCTGATTTCTGTCTGAGTTAACAAGATTGACGCACCGTGACTCAGCAACCGCTCTGCGGAGGGAGAGGCGGGAAGGGGGGAGACGACGGCGAAGGGCTCGCTTTAGGTACAGCAAGCACCATCTTCATAGATCGAGTTGCCTCAATCTGAAAGATGTGATACTGATCGCTTCAGAGATGCACAATGGGACATCCCACTAAATCGATAGTACTCGGCCAGATATTGCGCTAAAGGTTTGTGGAGAATCTCGTTCACTTCCGCGCTCTG…
TisoTranscripts-322	-	-	-	32.9093	-	-	AGAGAGAGAGAGGGAGGGAGGGAGGGACGGAGGAAGGGAAAGACAGGAGCGGGTGCAAGGGGAGGGGTGGACACACGTGCACCCACGGAGCTTGCGATGGTGGGTCGTCCCGAGCAAACTGTAGTGGCGCAGCCGTCCAGCAACTCGGCGCCGACAGCCGCGCCGACAGCTGCACTGCTACAGCCTCCAGCCCACCCTCGGGCGGGCAGCGCCGAGCCATGGAGGCTCGAGTGCGCTGTGCAGCAGAGCTCATCATCCATCAACCAACGAATGGAGGCCGAGCCAGCCCTGCAAGGCTTGGCGGGGAATAGTGAGGGAATGGCCACGACTTTTTCTGGCGACAGGTCTTCTGGGTTGGCCGGAGCTCCAGCCGGTGATCACGTGGGCGGGTGGGGCGTT…
TisoTranscripts-323	-	-	-	48.0711	-	-	AGAAAAGAAGGACTGAATAGTGAGGAGGGAGAAACCTTGTACTCTGGTGCGCTCGTGGAACTCGTCGAGACGCTGGATGGACTGAACCCCCCGAGGACGGAAGAGAGACCCTCTCCCCTCTCTCTTTAGCTTGTTGGACGTCACGTCGCCTTCTTCTGTGCGACTGCTCTACTCTACAGAGACACGGAGAGGAGCAAAGGGACGAGCGAGAGGCACGCCACGCTCGACCCACCACTGTAGGGAGTCAGCCCCCAACCTCTGGCACTGAGGAGTGATGGCCGCCGACACAACGAGCCCTAGCGTGCGCCTCTCCTTCTCTTCTTTCGATAACCTGCACACCATCCCGGAGACCAAAATGTTTGGAGGCTCACCCAAGAGCGCTGCTACTGCTGCTGCCGC…
TisoTranscripts-324	1	-	-	-	Protein with RNA recognition domain	Regulation signal	TTTTTTTTTTTTTTTTTTTTACATCGCAATCAAATATAAACTCAGTTGCAAAGGCCCCCTTTGCCCTTTGACTAACCACCCTCAAAACGTGCACGCCACGGGCGATCTGTCTGACCCCCAACTAGGGCTCACAAGCTCACTCCGAGACTACCGTCCATTACACGCACCACATAGCCCACCCTCCACAAAGCGCACATGAACAGCAACACAGAGGCTGCACGGAGCGCGTAGATGGACCATACTTATCGCAATGCATCGAAAATTCCACATTCGCACTATTAACATTCACACCGAAATTGAACGTACGGCACACGTCTGTTCAAGATCTCTGCAGAGAAAGAAACCCCCTAGCACGAGGATCGCACCAAACAGGCAGCGCGAGTTCCCGTTGCTGTGGAA…
TisoTranscripts-325	-	-	-	30.873	-	-	CTTGTTGGCTCCCTCATTGGATTCGGACGGGTCTTTGATCTACGCTTACCGGGACGTCATCGATACCCCCAAGTTCACCACACCTCGCCACAGCCTATACGTGCGCGACCTACGCATCTTACGCGAAGGCGGGTGGTGGGATTGGCAGGCGGTATGGGACATCAATCCATACTGCCAATGACGCGCGACGGCGCGACGAAAGCGCCCCTGGCACGCGGAGCTCGCGCAGCCAAGGCGCACTCCAAGGTCTTGGCAATACTTGACATGAAGTCAAGGAGAGGCATAGACCGCGGAGCCGATGCGGCGTCCGTCGATCTCCGGTGGGCAGCAGAGGCAGAGGAATGTGGCGGTGGACGACGTGTCGGTGTTGATGGGTCTGCTGCCGCCTTTGGCGGAAGC…
TisoTranscripts-326	1	-	-	-	-	-	ACGACGCTCTTCCGATCTCGCACTTCTCTCGCCAGGTGGTGAGGGACAGAAGAGGGGGGAGCTGAGCAGGGGGAGAGCAGGGGCCTCGGCGCCACCGAGCGAGACCCCGCTCGCTCCGCTCAGTTTTGATGATCCCTCATAAGAACCGGACTATTCCTCCATGGCTCGACGAGATCCTCGCTACGAGCGAGGCCATGGCGATGCTCTCACTTGCCGGCAATCACGTCTCCAACCTCACGCCGGCTGCAGTTGGCACCACCATACACTACGCCACGCGCGGGCTAGACGGCGAGCAGACCGGGAACGAGTTCACCTACGATGTTCTCGCCACATTCGGCCAGGGTAGGAACGGGCGCGCCATGGCTTTCCGGCCGCACCACTCGCCCTCGGACATCATCA…
TisoTranscripts-327	1	-	-	-	-	-	CGCGCCGCCATCCGCGCGCCCAACGATGCCCTGCACCCTGCCACGTGGGATGCAGGCCAAGGGGTATGTGTTGAAGCGGCGGAGCCTGCAGGCCCCTTTGGATCACCGCGGACAGACACCCTCGCCTCGACGCCACAAGGGGTGAAGAAGCCGCGGAGCCGCAACTGGCGGTGGAGCGATGAGCGCAAGCTCAAGCTTCTCCGCCAAACGGTCATCGCCGGGAAGAAGGCCTTCCAGACCGCACGGGGCGCGAAGGCCGACGCGGAGTTCACGTCGCAGGCAGACGTGTGGATGAACGGGGAGACGGGCATCCTCCCCGTCCTCTTCCGAAATGGTGATGGCCAGACGACTTTCACACCCAGCGAGGGCGAGCCGCTACCGGGGCACCAGTCGACGATG…
TisoTranscripts-328	-	-	-	27.3508	High osmolarity gycerol protein (Nbp2)	Stress reponse	GCTCTTCCGATCTTTTTTTTGCATCGTCGACGACTTCGTCGAAGAACCTAAATAAAATAGAACACACCTGAGGCGCAGGACCAGTGGACATCCGGCACACAAGCCAAAATCCGTAGCGAAACCCGTCCCCAAAGCACAGGCAAAAACAAGTCCACGCACACCTTGACAACCGCTAACACCGGACACCCAAAAGGCCTGCCTGGACCCCACACTTTGAACCAGGCGCGAGGTAGTGCACAAACCAAAGAAAAAGGAAAGACGGGGGGGAAGGTGAGGAGATGGAGGGAGGGGAGATAATGGCGATGTCGGTCGAGAGGTAGGAAAACCTAGACCTAGCAGGTGTTAGCCCGGAATCTTCAGACCTTTTTTATTATGTAGCCTCGAATCTTCAAGAGATTT…
TisoTranscripts-329	1	1	-	-	-	-	GAGAGAGAGAGAGAGAGAGAGACGAAGGAACGCCTCATGTGCAGTGAATAAAATGGGCAAAATTACGTATCTGTAAAAGTACAGACATTATCGGGAAGAGGGGGGTGTTGGAGAGGCTTCCCGCGCCACCTCGTCCTCGCGTCCTCGCGCCAAAAGTTTTTTTTTCATGGTTTTGTTCTTGGCCTTGTCAGCTTTGTTTTTGCCCCCACCCGATACCCCTTTGTCAGGTCTAAAGGACCTGCTATCATGACATCAGGACCTCATATCAGCCTGATGTCCCATCACTGTTTTGAGATGGAGATGGTCATTTTGTCACCCCTAAACCCTTGTTTGAGCCCGGCCCCTACACCCTACAAGTGGTACTACGTACTGCAAAGGACAAGGGTGCCGACCGAGAAG…
TisoTranscripts-330	-	-	-	47.357	Myb-like	Transcription regulation	TTTTTTTTTTTTTTTTTTTTAACGCTCAATAATATTATTATTATCCATAGGAGCTAGATTAAGAATCTTGATTTTTTGTGAGGAGCCCCTGGCGAAGACTTTTGTTGGAGCACTTTTAGCGCTGGTCACTACGGCCAAGAGCGTGCCCTCATTTCGATGCGGGCACCAGGCGCCCTCTAATATGTGTGCGCACGAAGTCGAAAGCAAAATGCTGGCCTTGTTGAGTATAAATCGGCAGCAGAGAGTGGAACAAAAGAGCGTGAGGAGAAAGCAAGCATTCCAGTTTTAAGGCGCGGATATGGCATGCCGTCAAATGAACATGCGCGCAAGAGGGCGTCTCATATGCTGCTGCAAAGAGGACGTTGGTCCATTTCGCCGAAGTTATCGGCGCCCACTGTA…
TisoTranscripts-331	-	-	21.1513	-	-	-	CAGGCTGCCTTTTTGACGTCAAGTTCATCGAGAGGTCCATCAATCAGCTCCCCAACAACTTCTGCGACTCATCACCACCGTTCCCATCACCCGCTCCTCCGTCGACGTCTCGACTTTTCCGTGCGAGCTGCAATGGAGGCACCATTGGCAACACCAACTTAGCCGACATCCAGAGTTGCACCACGATCACGGGCGACTTGGTGAGCCAGCCAATCTAGGATCGCCATGCAGGCTCAGCGACAACGGACGCACTCGCCTAAATCGCCCATTT
TisoTranscripts-332	-	-	42.1892	-	-	-	AGCGCGTTGGGCCAATCTATGGCAGCACCGTCTTCCTCGACTTTGTGGCGGGCCAAAAATGCCGGGTATCCCGCAGTGGGAGTATCACCGCTCAGTTGCATGTGCTTCCGCCTTGCCAAATGGAGGGCAGCGAGGGCGGCGAGGGTGGGGATGGGGGCGGCGGGGGCGGCGGGGGCGGCGAGGGCGGCGGCGGAGAGGGTGGCGGCGGAGAGGGCGGCGGCGGAGAGGGCGGCGGTGGTGACGGCGGTGGCGGAGAGGGTGGGGGGGGTGAT
TisoTranscripts-333	2	-	-	53.2595	Myb-like	Regulation signal	TTTTTTTTTTTTTGCACTTTGTAGACCTGTTACCTGTTAACAGGAGGTCTGGTAGACCTGTTGACCTCTTAATAGAACCTATTAGAAGCCTATTGTCCCATCTGGGCTGGGGGGGGGCTCTCTCCTTCGCTTCCACACAAACCCCTCTCCGCTTCTAGACGTAGACCATTTCCTCAAATGTTGTGCCTGATCTTAGAATCGCTCATTAAAATATTATAATATAAGTGATGGACCACCTGATATCAGGTCCTGATATCAGGTATCAGGTCGCCAAGACCTGATGACCTGAGACCTGACGGGGCATCTGGGGTCGCGAGCGCAGCCGTAGATCATTAAGAAGTTATTTTCTCCTTATCATCTCTGTCGCACTGCGATCAAATAAGATTTTCAGAAAATTTC…
TisoTranscripts-334	-	-	21.8511	-	-	-	CTGCTTTGCTCGCGCGCTTGCGCATTGGCAGTGACTATAGTCAAGTGTCGTTCCGTCAATTAGCGTGGCCTCGAGCGGTGCGCCGGGGGAGCACCGCTCGGGGTCGTCGGCGATCGCGATCGACTCGAGCACGCGCGCGTCGTTGGCGCCGCTGCCGAAGAAGCCGCGCTCGGCGCTCACGGGCGCGAAGGACGCCTCGGAGGCGCGCAGCCGCGCGGTGGCGCCCACCGCGTACCCGGCGTACGGCGCGCCCACCGCCGGGTTGGCGAGCGTGTGTGTGCCCTGCCCCGTCCGCCGCGGCACACCCTGTCGGTCGGGCTCGGTGGGGCATCCGCCGGCCGCCAGCCGCTCGAGCGTGACGGCGCCCCCGACGCCGGCCGCCTCGTCGACCGCGCAGAT…
TisoTranscripts-335	1	-	-	-	Helicase like	Regulation signal	GACCCAATGGGTCTGCCCAATTCCAAATCGTCAATATTGACCTATTGACTATTGACCTATATATAGCGTGAACCCTGTTCGAGGCGCCTTGTGCGGGGGGCGGACGGCAGTTGTGCGAATTTGCGTTCATGCCTCCTAGGAGGGGGCGGACGGGGGTGCGTGCCACCCTCCACCATCGGAGCGCTACTGCTAACGCCACGCTGACACTATACACTATACACCAACTACCAACTACCCTCGCCCTCAGGCTTACGGCGCCACTTAGACATCTTCTTAGCAGAGTAGAGGTGAAAGAGGAGCCGTCCTGCTCAGCGGCAGCACCGATGGAAAACATGCACAAGTGACCAGCTCTCATTGTGAGTAAAATGTTGCGCAGTGTCAACTCGATTCGTCGCACCG…
TisoTranscripts-336	1	-	-	-	Cell surface-anchored protein	Membrane protein	ACGCTCTTCCGATCTTTTTTTTTTGGCTCAATAAAGAGTAAACTTAGTAGTAAACAGTTAACCCAAACCCAAACAAAAATAGAAAAACTAGCTAACCAATTACCAAAACTAGCTAACCAATTACCTAGATATCTCAGTTGTCTTAGGTAACTGGCTAGACTTCGGCATTATCTCGAAGTAAGCAGTAAGTACTTAGCTGCAGGCACTATCTTTAAGTAGGTACTTAGCAATGAGTCACTGTCTACTTCTATTTCGAAGTACTTAGTGCTCACAAAAGATCCTGTTCCACGCCTTACTAGCGCGTTCGACGACGCTCAAGGGTGCAACATCACAACGAATGAACTCGACAAATTCGTTGAAAATCTTTTCTTCGACTCATCGGCTGCCGAGCATGCCACG…
TisoTranscripts-337	1	-	-	-	Protein with zinc finger domain	Others	GCGGGAGTGTCTGTCGAGCGTCCCAGAGACGCCTCTCCTGAGAAGACCTCTTCCGAGACTTTCACGCGAACAGATGGAGGCCAGCAACGACAACGTCGCGCCCACACCGACCCTTTGCGCCCAGGGATGTGGCTTCTTTGGCAACCCGCAGACTATGGGCATGTGCTCAAAGTGCTATAAGGACAAGATTGCCAAGGACCAGTCCAAGGCCGCTCCTGCTGCTGCGCCCGCCGCCGAGGCACCGCAACCCATGTCAGTGTGTCCGGCGCCCAGCCCAGCTCCGGAACCGTCATCTGCTGCTGCGCCATTCACGCCTTCCCCTGTCCCTGAGCTTGCCACCTCGAGCGCTTCGGTCGGTTTGAAGTCGGAGCATGCGATTGCTGCTGTGGCTAATTCGTC…
TisoTranscripts-338	1	-	-	-	-	-	GTGGGCGGCGCGCGCGCGCGGCCGGGAGCCTCCCCTTCATCAGAGAAGAAGTTCTCTTTAAGGTGGCACGGCCACGGAGGGGGGGGCGCGCGCGCGGCGGCGGCAGTCTCGCTCCTCCAGCTGTCACAGGGCCTGACGGCTGTGCTGGGCGCTCGGATGCGCTGAGCGTCCGATTGAGGGACCAGGTGGTATGTGGCCCCTGCCCGAGCACGCGCACAGTGCACTCTCGTGCCACCACACCGAGCTAGGGTGGGGTCGGGGAAGCGCGCTGCAGATGGGCTGCGTGAGGCGCTCGGCAGGGTATGAGGTTGAATGGGGCGCGGCGAGAGAGGGAATGGCCGTCAGGCTGTTCAAGACAGGTCATAAGGCGCCACTTTTACCCGTGGAGCGACCGCCTGA…
TisoTranscripts-339	-	-	-	20.3735	Ribosomal protein	Traduction regulation	ACACGACGCTCTTCCGATCTATCTCTGGTCAAATCCGTGCTACGAGGCAATGACTGTCAAGCGCCGCTGCCACGGACGCAACAAGAAGGGTCGCGGCCACGTCAACCGTGTGCGCTGCGTCTCGACGGGCAAGGCCATCCCGAAGGACAAGGCGATCAAGCGCTTCATTGTGCGCAACATCGTTGAGGCCTCCGCCCTTCGTGACATCCGTGAGGCCTCGTGCATCGAGGGCTACCAGCTGCCAAAGATCTACATCAAGCAGTTCTACTCGATTGAGGCAGCCATTCACCAGCGCATTGTGCGTGTGCGCTCGCGCGAGCTCCGTCGCTCGCGCGAGCCTCCGCAGCGCAACCGCCCGGCCTTCCAGCCTCGCGAGCAGGCTGCGGGTGCGGGTGGCCC…
TisoTranscripts-340	-	-	-	20.3196	Amine oxidase with copper domain	Protein regulation	ATCCAGTATCGCTCCGACTCGCCGGGATGATCCGTCTGCTCTCTGCACTCATCATCCTTGGCCAGAGCCGGGCGGCACCTTCTTCTATCGATGCGACCACAGATCCGGCTCAGCGTTCGATGCTCTTCTCCTCGATCCCTGGCGGCTCGCCGTCTCCCTCGGCACAGACCTGCAATGCGACGTACCCGACGTTTCTCCCAACGAGCATCGCCGAGAAAAACACTGTCTTCGACCAGCTCACGGTCACGGAGCAGGTTGCCATCCAGGCGTGGATGAAGGAGAAGTATGGAATTATCACCGATGCGTATGCTAAGTGTGCTGATGTTTCTTGCCACACTATCGCCAAGATGGCTCTCATCAAACCGCCCAAGGCTGAGGTCATGGCATGGATGGCTGGCA…
TisoTranscripts-341	5	-	-	-	-	-	AAGGATCTCGCAGACTCCCCCCCCTCCCCTCGCCCCTCTCCCAGCGCAGCGATGTTCTCTGCCAGTGCTCGCGTGGGGGCGGCGCGCCGTGTCGGCCAGCAGATCCGCCGGGCGCACGCGCACGCGGAGCACACGCCGGCGGAAAAGGCGATGTTCAATCAGACGGTTGCGGAGGCTACCGGCCTTGGCTTCTTCATGGCCTTCTGGTGGCGCTCGTCTCACCAGGCTCAAAAGGAGAAGACCAACAAGTTCTACGCGCAGCTGCGTGCCGAGAAGGCGGCAGAATAAGCTATGAGTTAAGATCTACGGTGTGTTGCGCGCCGCTTCGCGAGTGGTGACTTTGGGTCATTGCTCAGGATGCTGTTTTGGTGAAATCGGCTGCGATGGTACACAGTTCAT…
TisoTranscripts-342	1	-	-	-	Xanthine/uracil vitamin c permease	Others	GGGGGCGAGAGAGGACAAGAGAGAATAGGAGGGCGTGGGAGCGTAGGGGGTGGGGGGGAAGGGGAAGGGAGGAAGAGTGAGCGAGAGAAAGTTCACCGGTGAGAGGAGGAGTCCCGCGCGGCGGCCAGGCCAGCTTGCTGATGTCCGAGCCGGCAATGCTCGCACCGCTTGCGACAGCGCTTACGCAGTGTCTGGCCATCGTGGCGGTCGGGCTCGCCTGCAGGCTACTCGCCGTGCTCTCCCCATCGGACGCTGCCGGCCTCTCTGCCTTTGTCGGCCGGCTATCGATGCCGGCCCTCCTCTTCCTCGCGATGGCCGAGCTCGAGCCGGCGCGTACCGAGTGGAGGCTATTGCTTGCGCTCTGCGCTGCCAAGGTGATCGCCTTCGTGGCGACCATCG…
TisoTranscripts-343	1	-	-	-	Proteophosphoglycan	Protein regulation	GCAACGCAATTCACCGGCCACGAAAACGCGTTCCGGCGATTTGCTTGATGCGCCGGCTGCGACTGCACATGAGGAGAGCGAACGCTCCGATGGCGAGGGTGAGGCGCAGTCAATGCTAGAGGATGAGTCGGAAAGAAGGCTGGCGGCGAGCTCGGTCGCATTGCAGTCGCAGCGGCAGCCCCCGCCAATGACCGAGCCCGAGGGCGGCGAGGACAAGGATCCCAGCGCTGCGAGGGCGAAGCAGCTTGCCAATCAGCCAGCGACCATAGCCCCCCCGCCCGCGGAAGCTTCACCCCTCACCTCGGTCGAATTGAAGCCTATGGGCGAGACGGTAGGGCCCGCTACGGGAGGCGCGTTGCCCTGCGAGCATGGTTCTAAGGCAGACCGGGAAGCGGTCAA…
TisoTranscripts-344	-	-	-	31.2108	coccolith scale associated protein-2	Others	TTTTTTTTTTTTTAAACTTAGTTGACATTACTCATTATAAAAGGTCGAGCGCTTGCACATGGGCACAACTTTGAGAAAATTTTGTGCCTCGCCCCTAGGTGGTCAGCACGTTCCACACTCACCATTGTCGTAAGACAGTAGGTTAAAGAACCCCAAGCGTCAAGCGTGCTCGACGGAACGCAAACAAGTGGCGACTACACGTGGGCACACCGCGCATCTCAAAGCCAAAGCCCAACGCCAATTGGTTAGGGGGCTCCTGCCTCCACTGCCACCTTCTTGCAAGAACGTAGATCAATTGGTGCACTCGTACAGCAATCACACCGCCTCCCATCAGCCTGCTCCATTCGCTTGGGCTCTATGTGTGCGGCACAAGGTATCCCTTGACTGCGAGTCCGTCAG…
TisoTranscripts-345	-	-	31.527	-	-	-	GGTGAGTGCCCCGTTGTTATACACCTGTCGGCGGGCGCGTGGCGCGCCATCGGTTAAGGCGCTGGCACAGCGGAGGTGCCGTGCCGCTCATGCCACGATCTCACGGCACTCGCAAGGGCGCCTCCAAGGGGCACGCGCTGATCAGGGCGGTAAAGCGGAGTTGCCGTGCCCATTGTGCTCGCTGAGGCGTCGCCGAGCTCAGGGCGATGCGTTTGGCCGGGGCGCACGGAGAAGTTTCCGCGCATGAA
TisoTranscripts-346	-	-	-	21.8763	coccolith scale associated protein-2	Others	TTTTTTTTTTTTTTTTTTTTTTTATGTGCGCAGACTATGCTGCCAAAAGTGTACAAAACAAAATCTAACTCTACGGAAGTCGCACACATAAGACGGCGCTTTCACATAGCACACGACAGCCTCGGAAGGGCGCGCTGCGCATAGATTGCCCTGGAGGCGGCAAAAGTGGTGCGCACTAGCACAAAAACGATGGGTGCTCTTACCCTGGCCGCCAGCCCACAACTGAAAACGGTAACACGACTTCAAAGAATGCTAGTGCAAGGCCTGGTATACAACGCGAGGTAGGACTCAAGAAGAAAAGGCACGCTACAACTCCATAGCTGCAGCCAACAATGCAAAATCTGGGCTCAACCACACAGGTGGTTCATCCCATGTGCAGCATAGACATTGGAATTCAGT…
TisoTranscripts-347	-	-	-	40.2955	Protein unknown	-	CTTCCGCATATGGTCGTGAGACGGAGCGAGAGACGGCGTCATCGGGGCGGCGCAGTGAAACCCCTCGCGGCCAGCAGAACGTTGTTTTCCTCGGGTTTCACCCAGCTTTACTCGGTAGTCGAGCAAGTGAAACCCCCGGAGTGAAACCCGAGTGAAACCTTCTCAAAAACCCTCTATTGTGAACGATGTTTCCTTCACAATGAAATCACGTGGTCAATGCTCGGCGCAGACATGGCTTGTGCGTCTGCACTTCCAAAAGCTCTTCCACCCTTGGTGCTGTCGCCCCTCCATCTGTCTTTAGGGTCACGAGTTCAGGGTCTTCGACCTGTGCTTGCTTGGCCGCTTCACTTTCTTGTTGCTTCACGGCAGTATACGCGCCAAAGAAAAAGAGGAGCCCGG…
TisoTranscripts-348	-	-	-	30.3974	Malate cytoplasmic	Energy metabolism	GAGGGGTTTCACTGCGCCGCCCCGATGACGCCGTCTCTCGCTCCGTCTCAATATGCGAAAGGCCCCCACTCCCGTTTGTTTCTTCTCCGTTTACGTGATTTTACGTTTACGTCTCTCTTTATTTCGCGAATTTACCTTTAAGACCAAGGACCGTCATATCAATTTCCTCGTCGTCACCGTAAGTAAACGATGAGTGACGAGTTCTTCTTCTCGTCGTCTACTTCCCTCATAAGGGGGGAGAGCAGCAGCGACGATGCCGACCCGCCCCTTCACAACGATGGAGCTGGAGAATGCGGAGATGGCGTTGGCACTGGCTGTCGCGGCCGATGGGAGGCTCCTGGAGGCCAGCTCAGGGGGCAGAGGAGGCTGGGGCTGGGCCCTGGCCTCCCGTGCCTCTCC…
TisoTranscripts-349	-	1	-	-	-	-	TCTTTTTTTTTTCAAGCAGAAGACGGCATACGAGATCGTGATGTGACTGGAGTTCAGACGTGTGCTCTTCCGATCTGGCGAATGAAGCGGGCGTAGCTCACGCTGCCAATCCGGAGGGCATCCTGGTTAGTTTCTTCTCCTCCGCTTAGTGATATGCTTAAGTTCAGCGGGTAGTCTTGCAGATCGGAAGAGCACACGTCTGAACTCCAGTCACATCACGATCTCGTATGCCGTCTTCTGCTTGAAAAAAAAAAGA
TisoTranscripts-350	-	-	20.291	-	Glutamate or leucine dehydrogenase	Energy metabolism	GAGGGGGGCGCGAGGCCCCCATCGACCCCCACTTGCCACTTGTAAATAAAGTAGGTTGCCCAAAAATTGGGTAGAACTACACGAAAAAGCAACGGGGGAAGGACCAACACTAGCAAGTTTCAGGGACTCCGAATGGGGTCGCAGAGGACCCGTAAGGCCCGCCCCAGAAGCCAGAAGTTCAACTGGCGATAGAAAACAACGGAATATCCGGCCAAGTGGCAGCGCTTGGGGGTGGTTGGTTTTCGCCCCTCAAGGGAGAAGGTCGAGAGAGTGGGGCAGGGCACGAGCCCCCCCTCCATGGCGACCAATCCTAAGATTAGTCTGCCGCATATACTAAAACAACGCACTCACAAATTGCGATTTACGCGCCGCTTGTCTGCCTGCGCGCAACCGCGCGGC…
TisoTranscripts-351	1	-	-	-	-	-	GGAGGGAGAGAGAGAGAGAGAGAGGGAGAGAGAGCGCGGGGGAGAGGGCGCCATGTCCATCAGCGAGGCTGACTTGAGGGAGATCATCCAGCTGCTTGACCGGAACGGAGACGGCGTGGTGCATGAGCACGAGTTCAAGGACGTCTACCTCCAAGTCTTCCCCCACATCTCAGAGCACGAGTTCCAGCAGGTGTGGTCGAGCCTCGACGAGAACCGGGATGGAGAGCTCTCCCTCGAGGAGCTCGCCCGGCACTATGGCTACGACCTCGTCGACCTGACGGACGAGGGGATGACCGACGAGAAGATCCTTGAGCTCCTTGAGGTGCAATCAAAGCTTGCGGAGATGCAGCGTGATGCGGAACTGAAGCGCAATCCACCCAAGACCGCGGAAACCACCAA…
TisoTranscripts-352	-	-	-	37.193	-	-	AACACGTGAAACAGCGTCATCTGCCACGCGGGCGGTTCAAATGATTGGTAAGCTTGCATTGCTGTGTGGACAACAAAAACTACTAAGAGCATCACTGTAGTGCAGGAAAGCGTGGTTGGCAATCAATAGGACTTGCAGCAAAATTTTCAAAGCTGGTAGATGCAAAACTGGCAAGGAAAAGGAGACAGATCGCAGCTGTATGGGGGATCGAGGATGGGAGAGAGTGATTAGAGATTCATCCACTCTAGACACGCAGGTTAGGAGGCGCTCCGACCTGCGCCTTGCGGAGCATAGGCGA
TisoTranscripts-353	-	-	OnlyTiso-S2M2	-	-	-	TTTTTTTTTTTTTTTTTGAAATCATTCAGCCTTTTTACATCAAAATCACACACATTCGGACAGGACAAGCCCAGCACCCTCACCCATCGGGACAGCGCAGCGACAAACGCCCGCTTCTCATTGGCAAAGCGCCGAAAAGCGTGTGCTCCGGCCGCCTTACCCCAAGGGCCACCCTTGAGCTCACCTCCCTGGTCCCTGGCGAAGGAAGGAGTCGAAGAGGATGCCCAAGTTCTCGAGGGTGAGTGCTGGAAGCCCAGTCAAGGCCTCGCCCGCGGAGGCTGGCGCCTCATAGTTCAGCCATGCTCGCGCGAGCGAGCACAGCTCCTCGCGCCGAGGTGATGAGCCACCTGACGACGCCCGCGCCGCGCGGCCTACGATGCCGGGTGTCGCGCAGTCGCC…
TisoTranscripts-354	-	-	-	44.7923	Protein unknown	-	GAAAGAGTGGTCGGAGCGCTTTGTACAGATTCACGGTCGCAGCCCACAGCTATGGCTTGACAAGGCGTGCATTGACCGGGAGGACCTCGACGCCTCCCTGGCCTATGTGCCCATCTATACAAGCGCATGCAAGGCACTCATTGTGCTGGCGGGCGACACCTACCGTCGTCGCCTGTGGTGCATTATGGAGATCTTCTCCTTCTTGGCGATGGGCGGCTCTGT
TisoTranscripts-355	-	-	-	25.9699	-	-	ATGCGCAGTTAGCCGTGCCGTTATCACAGCGCTCGTCCGCGTGCGCCGAGGCGTTCTGCCTAGCCGAGCTCGACGATCCCTCCGCCCGCTCCTCGTGCGTCTTCGACGAGCTTGAGGAAGAGTCGGCCAGCCTCGTCGACGCGCCGGACGACGAACCCGCTGCGGTCCCGCAGCGAGCCCACCCCCTTGGCCACCGCCCGAAGAGCACAGGCTCCGAACGGCAAGTTGCGTGGGCGCACACGCCGTTCACGTCCTACCTTGATGTCATCGACGAGGCGGTCGACCCGTTCCCAACTGGCGCCTCGCAAGACCGCTTCTCGGCCGCGCCCGTGGCGAACAGCAAGCATTACACAGGCATGCTCTAGGACCGGAGCTTGAGCGCCGTAAATGCTTGCTCCG…
TisoTranscripts-356	1	-	-	-	Cold shock protein	Stress reponse	GACGCTCTTCCGATCTTTTTTTTTAGAAATTATAAAGTAGTGTTTGACCGCCCAAATATACATTGCCGCAGGCGCAGCGAGCGTTCAACGGACCTAGCTGAATAGCTAAACATTATATAAACTAGGTACTAAGTACTAAGTACTCTCTCTCGCTAGACACTCTATATACTCGCGACGACAGAACAATTGCCACATGGGGATCCGAACGACTGACAACGTAAGCGAAGCAAGGCACACATCATGCCATGTTTGCACGAGCGAAAAGCGATCGGATCTTGGATCGCGGGGGTGGATCGTATCTCAGAGTGTGAGTGCGCACAGCGTGTTGCAAGTGTGGATCCCTTCCAAGCTCTTTCGAAAGGTGAAAAGACCAATTGAGGGATCCATCACACACGCGTC…
TisoTranscripts-357	-	-	-	27.134	-	-	GTGGGCCAGTACTCGTGCTCGAGGAGTTGCAATCGATGGCGATGCGGTTAGATGGATTCTTTCCGTTTCCTTAAAGTCTTTCCGCAGCTGCCTCCCACCCACTGTCAAATGTGAATAGAAAAACAATTTGCAATTTGCAGTTCGCATCGCGTGTTTCACTGTTTTTAGCGCCAACAATCCAACAACGCAAAATGCAAATTGTTTTTCTATTCACATTTGACAGTGGGTGGGAGGCAGCTGCGGAAAGACTTTAAGGAAACGGAAAGAATCCATCTAACCGCATCGCCATCGATTGCAACTCCTCGAGCACGAGTACTGGCCCAC
TisoTranscripts-358	-	-	-	75.6133	-	-	AGGGTATCATGGCGGCGCAAAAGGAGCAGCTACAGCTTGAGCTCGCCACCGCAATGGACGTTGAGGTTTTGTGTACAACCACCTATACTCTTGAGGGTGATGGCTTGGAAATTTTGTTGGTTCACGATGCGCTCGAGGCAATTCGAGAGCGAGGATGCAGACTTGGCAATGATTCATCCACTCTCCCAAATGTGGCAGCTCTCTTAAGGGCTCGGCAGCCTATAGCAATTGGTACGGCCACGTTGGAGTATTATGAGGCGCCTCATCATCGGTTCTTCAAAGGTAAGGTGAGCGCCATCTAGATCGGAAGAG
TisoTranscripts-359	-	-	28.3596	-	-	-	AGGACGCTTCCCAGGGTGGTCCCTGTCGATCTCGACATACTCCCAGCGCTCCAGCTCCCGGCTCCCGATCATAGATGCTCTCGCTCGTCGTGTTGCATGCGCTCAGCAGCCTGAACCTGCTCAGTAATGGAACATGCAACGGTACAGCCGCTTTTCACTTGGCTATGAACAGTGCCACGGCACCGCTCTTGCACAACTGCCACTGCTCTGTTCCGCCCACATTCCATGGAGGTGCTTTCTGCGGTTGTGACGTTGATGAAGCCACATCCGAATCTGAACACATTACTGGTCTCTGCTGCGCTACCACCGCCGCAAATGAAGAAGTGTATATCCGTGAGGACGGCCATGGTACGGATTGCAGTGGCTCGCTCTCGAACACAACCCAACTGACCTTGGGCC…
TisoTranscripts-360	-	-	23	-	-	-	ATCTAAGAGATTATCGAAGACGCAGACAGCGAAGACCGCGCGGACGTGTTTCGGGGTTCTTCATCCCCCCAGGGCGTCGCGTGTGCAGGCAGTTTCTTGCTTCCAATAGCACTGCCTACCTCTACTTCAATGTCTTCCGCGGCAACGTCTGATGAAGAAGTCACTGCTCGACAATTGCCAAGACCGCTCCCGCCGTGCGAAGAATCATGAGGTGTGGGCAGTAACACTAAGCTCTTAATTGGGCTCTCCCATCCACATTCAAGCCTTGGAGCTTCCGTGCCTGCCCGCCCCTCATGATTCTTCGCACGGCGGGAGCGGTCTTGGCAATTGTCGAGCAGTGACTTCTTCATCAGACGTTGCCGCGGAAGACATTGAAGTAGAGGTAGGCAGTGCTATTGG…
TisoTranscripts-361	3	-	-	-	-	-	GATGACCGCAGCCGTTTTGAAGCTGTGAGCGCAGCGGTGGGCGGTGGGTGATGAGGTGGTGGTGTGGTAATTCATGCTCATGTGGATTGGAGGGTGTGTGTGGTTGTGGTTGTGGGCAGTGGGCAACCACGTGCTTGCTTGAGTGAGAGGCCAGACGACGCACAAGAGCAGGACCCCCTCCCTCCACCCCTCCAGCAACCTCCCTCGGCAACGCTAACCTCCCCACCACCCACACCCGACCCTCAGGAGCCAGACTCAGAGGGTGATGAACAACAAGCAGATACAGACGCCATTTACGACCTGTCGTTCCAGCAAGCAGACGACCTTGTCTTCCATCCACGACACGACGGTCTACGCGGCCATCGTCGAACTCTTGCTCGAGCTTGAGGGCGTCGACCC…
TisoTranscripts-362	-	-	-	22.7914	-	-	GCGGGGTGGTAGGGAGGAAGGGGGAGTGCCTTTGCGCCATCGGCTCGGACCCATTTCATCAACTCGCTTGCAGTGGCTCATCCGCTGCATGTCCCTCAGCATGGAAAGCAAAGGGCAGCTCCGGCGGTCGTGCCTGCCACCAAGCAAGCTGTTGGTTGAGCAGAGCCATCCCAGTGGCCTACGCATCGAGCCCTTCGTAAAATACTGCCTTGATTTGCAGCCCTTTGGTCGTCATTCGCTTTGCAGGGTTGCGCGCACGCCTCGCTCCTCGACAATGCCTTTGAACGACGCGTTTGGAAGAGTGTGCGTGTGAAGAACACAGGATAGTCTTCTTTGTCGTTGTTGGTTCGATTTCTCTGCGAGTCTCCGCAGTCATCATGAGTATCTACTTTCCGGCAC…
TisoTranscripts-363	-	-	-	20.8393	-	-	GTGCGGCATCGACGGCGAATTCTGTGCGCACCCTTCCCCCCCGCCTGCAGAGTGCTAGAGGGGTTGTGCGGATATTCAGTCACTGGGATAATTTTTGATCTCATGGCTGCGCCCATCGCTAGACCCAGTGTGCACGCTCTTCGTCGCGAAGTGTTTGCTGAGCCACAGCCCACGCTTCCGTCAATAAAACAGATGGCAGCACCAAGGAGTACATG
TisoTranscripts-364	-	-	447.52	-	-	-	CGGCGAGCAGCCGGTCCACGGCCGTGAAGGCGGCGGCGGGCACCGCCGGTGCACCTCCTCCCGCCGCCGCCTCCCCATGCAGCAGGCGGCCCACGTGCACAGGGACAAGGAGTAGCACGGTCCCATTAATTAAGCACGGGCGCGCCGCCCGCGTAGCGGCAGCGGCGCAGCGGCGCAGCGCGCGCAACAGCAGGTGTTAGGCGTGTCCCGAAAAGTGGGGTGGGGTACCGTGGGGGAAAAAGTTGCTATGCGCACGCGTCTTCCAACTCAATGCTAACATGACATTCTAAGCGAAAAAAAAAAAAAAAAAA
TisoTranscripts-365	-	-	91.5617	-	Protein unknown	-	ATTTGGTTGGGGCAATGGCAATGGGCAATGGGACCCCGCGGCCGCGGCAGCGAAATTTGGGCGTGTTGGAGCGATGGGCGGCCCGCCGGCAGGAGCAGGAGGCCTCAGGAAGCGGCCAAGACGCGGCGCGGTGCAAGGCGAGGGCGGCGGCGAGGGCGGCAGTGGTAGCTCGGAGCAGCACTCCCATGATCCTCTCCCGGATGAGGTGATTGAGTCGGACGAGATGGGGGAAGAGAGCGCATTGTCGTGCACGAACAACGACGACGACAGCGACGTATCGGAAGAGGTGGTAGAGGAGGAGGAGGAGGAGGAGGAGACCAACTCGGAGGACGAGCTCGAAAGGGAGATGCAGGAGGATGGGACGACACGGGAAGACAGAGAACGACGCAGCCGTGCAGG…
TisoTranscripts-366	-	-	-	23.5983	-	-	ATATATGCCACCCCCATCGAGGTGGTCAAGCAAGGTTTGCAGCTCTAGACTTGGTTCTAGCTTTCCTCTTGCACCTAATGTGAACAAAGGGTATATGTCGTTCATGTCGATCCTTTTCTTCGGCTGTCTGCCCAAGCCTGCTTGGGCGGTCCTAGCCGATTCTGTTGTGTTCGCATAGAGCAAAGCCTTGCTTAAAGTCGTGTATCTGTCTAGCGTTCTTATCAGCGTCTTCACGAAATGTCAGCGTCTGTACAGATCGGAAGAGCG
TisoTranscripts-367	-	-	27.9395	-	Protein unknown	-	ACTTGGACGTGCCATCGCTCACTTTCACGGGCTACAGCTTCTGGGTGCATAACAACGGCGCACTCACCAACCTCAACGTGCCACGGCTCGCGTCCACGGGCGGAAATTTTTCCGTGTATAACAACGGCGCACTCACCAAGCTGGACGTGCCAGAGCTCACTTTCATGCGCGGAAACTTCTCCGTGTATAACAACGGGGCACTCACCAAGGTGGACGTGCCATCGCTCACTTCCA
TisoTranscripts-368	1	-	-	-	-	-	TTTTTTTTTTTTTTTTTTTTCGAACTATAACAATAGTTTTCCATGTGCAACACCAACACCAATCTATGCCACCACACCGCCATACGAAGGGCTGCCCGCTATTTCAATCTCACATTCGGTACGCGCACAAATTGCGAACTATCAACCGAACTTCCTGGCGCGTAGAAGGTCGGAGCAAATTGATAATGTAGATCACTTGCACACAGAGCATTTGTATCGTAGCAGGCAAGTCGACGTAAAAAGGCGCGTGCGTGTATCAGCTGACTAGCAGCAAGGAGCTGCGCCACAAACACATAGCTCTATCCTACGCAAGAGTTGCGTTCACACTTCGCGAATCATTCGCACACCGGACGTTCGAGTAGCAGGCGAGACTAGGTGACAGGGCGCCACTGCGAGGAG…
TisoTranscripts-369	-	-	29.9921	-	Protein unknown	-	CGGCGCACTTACCAACCTGGACGTGCCACGGCTCAACTCCTTGAACGGAAGCTTTTTCGTGGAATATAACGACGCACTCAGCAACCTCAACGTGCCACGGCTCGCGTCCACGGGCGGAAATTTTTCCGTGTATAACAACGGCGCACTCACCAAGCTGGACGTGCCAGAGCTCACTTTCATGCGCGGAAACTTCTCCGTGTATAACAACGGGGCACTCACCAAGGTGGACGTGCCATCGCTCACTTCCA
TisoTranscripts-370	1	-	-	-	-	-	TATCGTTTTAACGATAGTTGCGAGGGAGACTGGCCCGACGACCTCGGAGAAGGTGCTTCGGGCCGGCCGGCGAGGGAAGTCCTTACTTTTTATTTAGCCTCTGTACGGCGAGCGTTGGGTCGCTATCCCCGCAAGGATTTTACGATTTTGGGGCCCTCGACCCCCGGCCCCTTCGAGACGGGGTGCGACGCAGGAGGATGGAGCGAGCCGTTTCTTTTGTAGTCACGACGGTTAGAACGCTCGAAGTTTCCTCGTGGAGTTGTCTGGAAGCCGGTGAGACCGAGACGAGAGAAGAACAAGGCGGATCTTTCGCGCGGCCAAAAGTTTCCCCCCCCCGCGCACGCCCTTGCCGCCTTTCGACGCGTCGCGGTCCCGGGCAGGCACGGGGAGAGGGAATCC…
TisoTranscripts-371	1	-	-	-	-	-	TATCGTTTTAACGATAGTTGCGAGGGAGACTGGCCCGACGACCTCGGAGAAGGTGCTTCGGGCCGGCCGGCGAGGGAAGTCCTTACTTTTTATTTAGCCTCTGTACGGCGAGCGTTGGGTCGCTATCCCCGCAAGGATTTTACGATTTTGGGGCCCTCGACCCCCGGCCCCTTCGAGACGGGGTGCGACGCAGGAGGATGGAGCGAGCCGTTTCTTTTGTAGTCACGACGGTTAGAACGCTCGAAGTTTCCTCGTGGAGTTGTCTGGAAGCCGGTGAGACCGAGACGAGAGAAGAACAAGGCGGATCTTTCGCGCGGCCAAAAGTTTCCCCCCCCCGCGCACGCCCTTGCCGCCTTTCGACGCGTCGCGGTCCCGGGCAGGCACGGGGAGAGGGAATCC…
TisoTranscripts-372	-	-	-	46.3884	Protein unknown	-	GGGGGGGGGGGGGGGGGGGCACGCCTAGCGCTCGACTTTTGCTCACACCCGCGTGCACATTGAGTTATTATTAGTCACGCGGTGTTCCAATTGCGGAGCTGGCCGTCCGACATGTGATGCGACCCGCCTGTGCATCGCCATCCGGAGCCGCAACAGTACCACGAGTAGCCCATCGGGCACGCACGGCACTGCTGTAGAGCCTCTTGCGCCCGGCGGTATTCTTCTTGTTTCAGCCGCAGCTCCTCGAGCCGCTCCTCCTCCACAAGCCGACACAGCTCCTCGCGTAGCGCTTCTTCCTCTCGTACCGCCCCACGCATCGCGTCCATCACGTAGTGCACTTGCGGCCGGAGCAGTGCGTGGGCCTTGGCCTCCGACATTGGCGTCTGGTGTAGCACGCGG…
TisoTranscripts-373	-	-	-	28.898	-	-	ATTTACGAGTCCGTGATTTATAAATGGGGGGGGGTCGGTGTTTTCTAGGGGTGGTTATTTGGTTGTGGGGGATCGCGCGAAGCGCTCTGGCTCTGGGCGCTTCGGGGGGAGGCGGGAGAGGGTGCAATGAGAGCCGCTACATCGACGCGGTCAACCTCACGATCTACACAGAACAGACGCTCGATGGCACCCCATACCCGTTCGACTGCCCGGCTGGCTGTAGCCCTGCGGATACACTCTGAAAATTGTAGATTGGCGATGGAGGTGCAACGCGCTCGTCAACGGTCACGCAAAGTGCGCGGCGTTGCTGCTCAAGTGCAAGCAATACCGACAAATCTTATGATTGGTCGCA
TisoTranscripts-374	-	-	-	22.444	-	-	TGGAAGAATCAGCGGGGGGGGGTTGGTCCTTTGCCCCGGACTCTGGACCCCTCTATCTTCATTCACTTGTGAAGGGGGCCATGCTGAAGTTGATGAAGGAAAGAATGGAGGTACCGCGTTTTGGTTCGATTGGTGCATGCGCAAGGGATCAGAGACGATGGTGGACGAAATGAGAGAGAATTCAATCGTGCAGCCACAAGGGAATTGATTCTGTAAGAGCCATTATACCAGCACATGGTTGATGCATTGGTATTGTTATCGAGTATGAACGCCTTCGATCGAGTGCCACTCATTCATGAAAAACATCTGAAGATTCTG
TisoTranscripts-375	-	-	-	23.7825	-	-	GGGGGGTGGAGGCCCAGGGAGTGGCTGGGTGGGATGGCGCGGCTGAAGCGGCACTCTATGACTCCCCGTCTGCGCTGCGCGCTGCGCGCTGCACGTGATGCGTGGTACGTGATCTGAGATCTGCGCTCAGTTAGCGGTTAGCATTTAGCCCGGTCACTCACTATGAGGGTGCGGAGGGCACAAGCTACAATCGGTAAATGAAGGGCTAAATAAGCT
TisoTranscripts-376	-	-	35.7834	-	Protein unknown	-	TCTCTCTCTCTCTCTCTCTCTCTGGCGATGGCCAGTGACGACATGGCGCTGGCTCTTGCCCCAGCCACCGCCCGAGCAGCCTCAGCTTGGGGGACTGAGGAGGTGGACACACTCGAGGGCAGCGCCCTCGAGTGGTCCACAATTGAGGAGGCAGCCGGCCGCGCGAAGGTCGTGCGCGCCAAGTGCTGCCTCTTCTGCGGGCATTCGTATGTCGGTGGGCCGCACAACATCCGGCAGCATCTCGACGAGAAGCTGCCGTGTAGGAATGTGCGCGCGTGCAAGCCACGCGCGCAGTTCAAGGAAAGACACTCGCAGGTTGTCAAGGAGCTGCGGGCGCGGGCAAGGGAGGCTGAGAAGCGGGCCAAGGAGAAGGAGGAGCGCGAGCAAAAGCGCGAACAA…
TisoTranscripts-377	1	-	-	-	Myb-like	Regulation signal	TTTTTTTTTTTTTTTTTTTAGGTCGTAAAAGGATCAAGAAGAAAAAAGTCGGCACGGCACCTACAACTAGACTACAAGCCTTCTAATCACATTCACACAGCGCACCCAAATCCCAAAAGCAAAGAGCAGACTCTACTGCTCCCCGCCATCGGTGCGTCACGGACTCGCACTTCATCTAGCACAGCACACGGCGCACGTCCTCGCTTCTCTCATTCTCTCCTTTCCTTGAGCAAATGTATCCCCTTTTGATAGGTGAACAGACAATGCCTAAGAGCGAGGAAGAGCCGGGAGCAGAGGAGAAATGCGGCACCGCTCCGCCTCAAGACGATTGACGTCATCGGCTTGATGCCCAACACTCACAGTGTACACGTGCGTGATGGTGAGGTTGGGCTGGAATGA…
TisoTranscripts-378	-	-	-	30.9224	DMT transporter protein	Stress reponse	TTATCTGACTGTTGCATTCATCCAGGTGTGCGCAATTCTCGTCGCAGGATACCTCTACGGCACCTGTGGAGTAGTCGACTTATTTCCGCGGCGGTAGACATGCTGCCTCATCTCGGCGGGATCCTTGTTTCCAAGCGGTTATCCTCTCAGCCATTCTGCCACTCCCTCATTCTGCTCCCGACAACAGATGTTGAAGGCCTTTTCTCCGGCCTACATGATTGTCTTCTTGTTCTGCTTGGGTGTGGAGAGCCCGTCGCGTCGCGTGATAGCTTGCGTCCTTGGCCTCTGTTTTTTTACGGCCGTGGCATCTGCTGGGGAGGTGAATTTCTCTCTCATCGGCGTCCTTTTCATGACGGCAGCGTCGTGTTCGGACGCCCTGCGCTTGGTCATAGCACAAAA…
TisoTranscripts-379	1	-	-	-	Protein phosphatase	Protein regulation	ATCCCCTCCCTCCCTCTCTCCCCCCCTCCTCCCCGTCCCCGGTGCCGACCGGGCTAGCGACGCGCACGGCGGGGCATGGGCGGCTCCGCCTCCAAGGCACAGCTCGTGCCTGGAGACACCAAGGTTCACAAGGTGCAAGCGGTACGGACAGAGAGCAGGGTGCCTCTGGAGGATCAGCGGATCGCCAAGCCAAAGATCGCATGGCTGTCGATTCCTGGGTTTGGCAAGGAAGAGGAGGATAACGAGGACTTCATTGCCACGGGGGAACTGCCATGTGGAATGTTCTACTGTGCTATCTTTGACGGTCACGGGCCGTGCGGCCGGGTGATCGCAGAGACTTGCGCACTGGAGCTACCCAAGGTGCTGAAAGTGCGGTTTCCTGGCACTGCAGATGAGGAT…
TisoTranscripts-380	-	-	-	39.3953	-	-	TCATCCTTAGAAGTTAAAAGGCGTAAGGCGTGTTTGACCGCCCTACTAGACGGGATCGCCGACAGATCGCCCTTTGATCGTCGTCCGTCGTTGTCTGATCGGAGTGTTTGGGTTTGATTTGAATCGAGCAACTTACGTGAGACAAGTCGTCGGACGAGAGTCGGAGTGTTTTCCTGGGTGTCTGTGTCCGTCGTCCTGTCGTCAGTCG
TisoTranscripts-381	1	-	-	-	heat shock protein	Stress reponse	CGGGAGGTCGCGCTCTGACTCACTCCCCCCACCAGCAGTCAGTGATGGCTGTCATGAGCCGCCTTGTGCTGGGGCTCGGCCTGCTACTCGCGATTGGCGCGAGGGCTCAGGATGCTGACAAGGACAAGGTCGACACAGTCATTGGAATTGACCTTGGCACCACCTACTCTTGCGTGGGTGTCTACAAGAACGGCAAGGTCGAGATCATTGCCAACGACCAGGGTAACCGCGTGACCCCATCTTATGTAGCCTTCGCGGATGGCGAGCGCCTCATTGGTGACGCCGCCAAGAACCAGGCCTCGCTCAACCCGTCGAACACGGTGTACGACGCGAAGCGTCTCATTGGCCGTCGTTTTACCGACGCGGCTGTGCAGCACGACATGAAGCTCTGGCCTTTTG…
TisoTranscripts-382	-	-	-	31.2961	-	-	CGCTCTTCCGATCTGGCGGCCTCTCGCGCGTGGGCGCGAGGGCGGTACTGCAGAGGTGTATGTTCCGATGGAAGCCAAAGGCGCATGAACAGCAAGAGCTCCCCGTACCAGTACTTGCTCTCAAGTGGAAACTCACTCTCTTGGGATGCTTCAAGATGCCCGTTGTGGAAGTCGAACGCGCCAATCTGGCGCTGCTGCGCCGGAGAAAAGAGGTTGCCGTAGACCACACGCTCGTGCGCCACTCGAGGGTCATACAGGTCTTCGTTAAGACGAGTGCCTTTGCGAACCTCTACCTTGAGGCCCTGCACACAGCCAACAGGAAAGTGAAAGGAGGGAATGAGATGTGGGCCACATGCACATGTCCGGGTGTAGGCCTCTCAGCTTCCAGCCACAGACAAC…
TisoTranscripts-383	-	-	33.8928	-	-	-	GGGGAAGGGGGCGGTGGCACCGGATGGGGCAGCGACGGAGGTGGTGAAAATGGTGGAGGCGGCGGGTCTAGCGGGGGTGAGGGCGGTGGCGGCGTATCACAGAACAAACAACTGAAATCACAGTACCCCGAAGTAATTGATCTGCAGCCGAGCAAAGGGATGAGCACACTGCACGTTAGTCCCGTGAGTAGCTCTGCATTCTCCGTGCACGGATACGTCTGCAGCTGCCTCTGTTCCACTGCTGCGGCCGGCATCAACCTCAGCATCATCGAGCCAGCAGGCATGGAGCTTGCCCGCCTGAGCAAGTACTCCTGCCTCGCTGCTGCCGAATGCGCCGGCGCTTGGGTACCCGAGGGCCCG
TisoTranscripts-384	-	-	-	26.2522	-	-	CTCTTCCGATCTTTTTTTTTCGTTTTTAAATGGCTTATCTTCCACTCGCATCTCCTATTTGAAGCTGGTTTGCTCCTCTAGTCAGAAAATGAATGCTATCCCTGTTCAAGCCGGCGAAACACAACGAAAAAAGTGTGCATGTGCCACGGGGTCTTCTTCGATAATTTTCGGCATACTCACTACAGTCTCCGCCCTCGCAACTGGGATTGACAATGCAACAAGCACCAGGTTCCCTCGGCATCGAGACAGTCATGTGCAGCATACTCGATTTGGTCTTCACGTCAAGGGCGAAGTGGGAGTCCGCCTGGCGGTCAGCACCCTAGTCCTAGTCTGATGGAGTTTCAACCTCGGAGCCTACAGCCGGCAATTGCCTCAGCCACCACACTCCTCAAGGCATGC…
TisoTranscripts-385	-	-	-	24.4281	-	-	CTCTTCCGATCTTTTTTTTTCGTTTTTAAATGGCTTATCTTCCACTCGCATCTCCTATTTGAAGCTGGTTTGCTCCTCTAGTCAGAAAATGAATGCTATCCCTGTTCAAGCCGGCGAAACACAACGAAAAAAGTGTGCATGTGCCACGGGGTCTTCTTCGATAATTTTCGGCATACTCACTACAGTCTCCGCCCTCGCAACTGGGATTGACAATGCAACAAGCACCAGGTTCCCTCGGCATCGAGACAGTCATGTGCAGCATACTCGATTTGGTCTTCACGTCAAGGGCGAAGTGGGAGTCCGCCTGGCGGTCAGCACCCTAGTCCTAGTCTGATGGAGTTTCAACCTCGGAGCCTACAGCCGGCAATTGCCTCAGCCACCACACTCCTCAAGGCATGC…
TisoTranscripts-386	1	-	-	-	Gdp mannose dehydratase	Energy metabolism	CTTTTGACGGAACGCGACTTCGGTACGCTTCCTAGCTTTAACTTTAACTTAGATGTTATCCTTGGCCGCTTGTTTCACAGGGGGTGTTGTGGATGTCGACTGCATGTAAACAGATGTCTAGTCTAACAAAGTCTAGAGTCTAGTTTGTCGGCAAGCTGCAGGACGACGCGAGGGGCGAATGGGCCGCAGTTTGTCGTACGGTTTATTATACGTTCTACTCGATAGAGGGTTCGCAAATTGTATTAAGAATGCTTCTTGCAAGAGATGCAAGCATGTGCACCTCTTCCTCTCCGCCACCGTCTATAACCACCCAATACTCGTACAATCGCACGGCGCACCCCTCGAGGTGCAGGGGGTGCAGGTGCAGGGGGGATAGCATCCCGGACCCGAAATTACGCA…
TisoTranscripts-387	-	-	26	-	-	-	GACGGAGGGAGGGACGGAGGTCTCTAGAATGAAGAAAGATAGGCTCAATGACGAGAGATGTAGATGATCTGAAACAGAGATTCTCTGTATTTCTCCTTTTCTCTTTCCCAAACTCTTCCGCATCTGCAGTGCAGCGGGTCGGCTTTTTCTTTCCCCCCTCCGCGCCCGAACTCAGCTCAGAGTGTACGATGCCGAAGGGAGGGGGGCAGAGACACGGAGGAAGAGAGAGGGCGCGATGGGGCGGATGGGGTGGTGGGTAGGTAGCTCGTGGGCGCGTTTCACGCCTGCACCCGCGTTCCCTCCTTGCTCACCTTGCGTACCCGGCTGCCCCTTGGCCCCACCGCAGCAGAGAGCCTTACCCAAGCCTATGTCACTCGTGGATCTTGCTTGCAAACAACA…
TisoTranscripts-388	1	-	-	-	-	-	GTGCTCTTCCGATCTTTTTTTTTATAAGTACATCAACATTATTATTCATGGTAGCCGCTGCATCTTTAGATTTTTATTTGCTATGGCATCGTCCCTGGCTTCTGGCGTGTCCCTCGTTCCGTCAGCACTGCGGCAATTTGTTTGTCTTAGTGCACATTGTCACATTGTGCGTCGCATCGTGCATCGTACTGCGGTCTCGATGAGCCATGAGACGGGCACAGCTGTACCAACAACAAACATCCACATCCACAAGTAAGTCCATCACTATGATCACTCACAACCACAACGGCATCTTCATCCATCCCCACGCCCACGTCTACATGCAAATGTACCTCACATCCAGGAGCACATCACTCAGTGAAGGAAGCATCGCATGCGGCTGAAGAATGGCGGCGCCTG…
TisoTranscripts-389	-	-	34.2248	-	-	-	CCACCGATCCAAGCGGCGGCGCCAGCTGCGTTCGAGGCCATGGTGCCGGCGACGAGGCCACAACCTCAAAATTTTTTTGGACAAATACAAATGCCCCCATAACAAAAAAAAAGGGGGGGGGGGGGCTCGCCCCCGCTGGCGGCGCCTCGCAGCCCCCGGACGCCGATCTCGAGCTGGGAGCCGCGCATGGAGATTTGGATCTCGATCTGAGCCCCGGCGCGCGCGCGGAAGGCGAGCGGGGCGCGCGCCGGCTTTGACCGACGGCCGTCTCGGCGTCCCACGCGGCCGCCGCCTCATCCCGCTCGGCTTTCCGCCCCCCCCCGCGCCGCCCCCCCGCGCCGCCCCGCGCGCGCGTGACGGCCGAGTTGATTCGGAGGGAATTCTCGAGAGGCTCTCTCT…
TisoTranscripts-390	-	-	39.25	-	-	-	ACTCACACCCCTCCGGTATCGCACTCGCCATCGCCTATACCCCACACTCTCACAACCTTCGCCCGCTACCCCCTTAAAGGGGGGTGGGCCCGCGTGCACTGCGACGGAACAGGCGGGGGGGGGGGGCGGGCTAGGGGGGCAGGCCTGTCAGCTGTCAGTAATCAGTAATATTCTGCAGACAAACGTAAACGCGCGCGTTGCTCACCGTATTCTGTCGCTCCATCCATTCTCGGGGGCTTTTGGGTCGTTCTCTTCTCGAATTCGCGCCGCTCCATCGCCGCAGTCGCGGTTGCCTATTGTCGTTCACCTGCGGACTAATGCAAATTTTCGCTTTTCTTACCTTTTTTGATCTATGTGTGACGGTGACGGTCAATTTTTTGGTCGCTTTCTGTGTTTTTC…
TisoTranscripts-391	-	-	34.6617	-	-	-	CTCTGTTGGTGGGAGAGGGCTGGCTCATGCCTGGCGTGCGGGGCTCTCTCCTCCTCTCTCTCTCTCTCGCAGGCGTTTTCTCCCTTCTTCTTCTCTAAGTCCCTCTCCCCACTTCCCTCTCTCCTTTCAGCTCTCCTCCTCTCCTCCTTCCCCCTTTCCTCTCTCTCATTGGGCAAAGTGGAATCCCACAGAAGGGATGCTCCCATCCATTTCTTTCTTCCCATTCATTCATTTCGCGTGGCCGAGGCTCTCGCCCACCATCCGAATCCTCCGCTCCGTCCAGAGAGAGAGAGAGAGAGAGAG
TisoTranscripts-392	-	-	23.6621	-	Putative integrase	Stress reponse	GCAGAGAGGACGTCGCCTCTTCGCCTCTTCCCAGACCGGTCCTACAGAACCAGGCATCGAGGCCATGTTTCCATATTGCCTTCCGCGCATTTAAGTAGTTTAGGATCCATTTAGCTTGTAGTGCTTTTACGTGGGCCGACCAATCTAGGAGTCCGAGCCCCAGTGTTCTGGTCGCGCTTTTCTCGTGTGCGTGTTGTGGCGTAGCATGGGTGTTTTATCCATTTGCAACTGGCGGACCCAGCGCCAGTGTCTGATACGCTGCCGTCGCGCTCGCCGTCGAACGCCGTCGCGTACGCTACCGAGCTCAACAAGAAGCTCCTCGAGTCGTGGAGTTGTGCCCTCGAAGCCACCCAAAATTCACAGCGCGAGTCCATGCGCTCGGCCGCTCAAAAATCTCGT…
TisoTranscripts-393	-	-	-	38.1112	-	-	TTCATTTCTGCGCTCTGCATTCTCTCTATGGCCTTCATTCCGCCCAAGCGGTGCACCAGCCCAACCATACTTGGCAACCTACTTCCTGGGCCCCATCTGATTCTATTCTTCGTCTTGTGCCTGTGGGTTTTTATGTATGCCCCTCGAAACCCACCGGAGCACACTCTTTCGCTCGATGCAGTGACCCTCGCCTTCGCTACCTTCATCTACCAGCTCTTCTTTGCCACACATGGGTTTCCTCTTTCAACTCGCCTTGGGGCCTTTGCCATGGCTATGACTGTACACACCATTCATCCCTTACATTCGATCGGATGGCGTGAACCATTTCTGATTTTTGTGGGTAGCATGACCGGTATCTTGTGTGGAGCCGCCATCGTGAACGACGCGCGCGTGACGCGG…
TisoTranscripts-394	-	-	-	38.9305	-	-	GGATGCATGGTTACTAGTGCGTGCCCCCCCTCGATGAAAATTCCAGCGGCCTCCTCGTCGCATGACGTGGCCGCCGCGCAGCCGCCAGCCAGCCGGCAGCTGCAGTGCGTCAACAAAGCGGCGGAGGTCGGGGAGACGTACGCCAAAGCGGATATAAACATCCCTGGCGAAGTCATCATCGCCCAAGCCGGCCTGAGCTGCCTCGCGCTCCAGCCGGGCAACTGAAAGGCGCTGCGGGCCGATGCGCGTCTTAGCGGAGCGGCCTAGAGGATCAATGGCGAGTGAGATGAGGAAGATTTCCTCATCGTCCGCGCTTTCGTCAGAGAAGCCCGCGAGGAGCTCATCCCACTGATGATCCTCATCGACCGCGACAGCCAGTGCCAACGCCATCTCCGCATT…
TisoTranscripts-395	-	-	154.357	-	-	-	TTTTTTTTTGAGTAGAAAGTAGAGGGTCCACTCGAAAATACGGGAGGGACCTACCCCCCGCCGCCTCTGTCGCCGGCACGAGCCCCTCTAGAGAGGAAGAAGGCTCATAAGGCTAAGACGGAGCGCCGCCGCCGGCGCCGCTACTCCTCGAGCTCGTCCTCGACCTCAGAGGACTCGTCGGAGTCGTACTCTTCTGATCTTCTGATCGGTCGACAACCAGCGAATCGGATTCGAGTGATTCTTCGACGTCCTCGCGAAAACGGCGGAAGGCTCGCCGCGACAAGCGTGACCGCGGCGCCAAAAGCGGTAACCGTCGTGAATGGCATGATGGGCGCTCGTCCATGCTCGCCCCCGAACCCGCGCGGGGACGCTCGCATCGGTCGCCATTGCTGAGTCGCC…
TisoTranscripts-396	-	-	-	32.9485	Myb-like	Transcription regulation	CCCTCTTCCTTCTCCGACCTCGTCCTCTCCCCTCCTTCATTCATCCTCATGACCACTGCCGGACGAGCCTCGCTCAAAACCTCGCCAGTCCTCGCTCTCCGCTACGACGACGGGTCCTGCGAAGCCTACGACCTCGGCAACCTCGTGCCAGCCGAGCAGGCCGCCGTGAGCTTTGCCACCGACAACACATGCTTCGTTGCGCAGTGCCAGCCACTCGCACCCCAGCCCTTGATGCAGCCGGCCTTCTCCACGAGCAAGATTTTCGCCGTCGCTACTCCGATGGGATCGAACCTGGTCCCCTTCCGCGGCCTACGCCGCCTCGATCGCGAACCTTCTAATCTCTCTACCACCTCCTCCTCATGCCCCTCGGGCCGCTCAGCATCGGGCAGCGATGACGAG…
TisoTranscripts-397	-	-	27.9343	-	Dna replication	DNA replication	TTTTTTTTTGAGCTAGTAGGGGAATCTGACGAGATCCAGCTACAGATACGGACACTTAATGACAAAAATCTAGTCAAATTCGGGAAAGGGCCAAAAATATTCAAAATAGGACTCATTGATTCTCACTACATTCCAATATTTCAGACCGACATCGCCGCTTTCGCGCTGAGGAATTACGAGACGCTCAAGGGCAAGGAGCGATGGTGGGAATTCAGAGCAAACGACCGACGCATAAGCAAACAGCGGGCGGGGATGGACACCTGGGAGCTATTGAAGCTCGTCCGCGAGATCCCGGACCTATTAAAGCCACTCACTGCGAGTGACGAACGCATTTACAAGCACATTGCCTGGCGCGGCATTGATCGAAGCACCTTCGTCGAATTGGACGTGCTAGAAGGC…
TisoTranscripts-398	-	2	-	-	-	-	CGTGCGCATGGAAGTTTCCACACGGGGGGGGTCAGGGGGGGGGAGATGGGCGAGGCGGCCCAGCTGTTTACGTTAGTGTTATCGCCGTATACTGTAATACTCCCTCCGGTCCCAGGGGTGCCCCCAGGGTTCCCGCCCGCCCTCCGCGCCCAGAGTTCCCCCGCGGAAAGAGTGGACGCACGCCGTGCACCTTCCTGGAAGTTGCTA
TisoTranscripts-399	-	-	29.7574	-	-	-	AGGACGACCCCCCCAGCCAGGTGGGCACAGGAGCCAGCGGGCCGCGCCCGCGCAACACCGAGAACAGGGAGAGCACGACCTGCATGCTGGTTGCTGGTTGACAGCATGCAGCACACACAAGCCACATCCCAAGACACCGCTAGACGCCACCGAGGTAACACACCTCACCAGAGCCCTACAGCGAGCGAGCCGCAAACGCAAGCGACTCGCGGGACCTACCAAATGGGAAGAAAAACTCCAAATACCAACAAGCACATGGACACACCTAGCCAAGCTATACGCTATACACGTCCCCAATGGTGACAGCGCGCGACACGCACCTACACTTCAAACACATAACACACAGACGGGTGGGCACATACAATCGATTCCCCGACAGAGCAAACACATGCCGTATTT…
TisoTranscripts-400	-	1	-	-	-	-	ACGCCGTGCGTGCGCATGCCAACGCTTTTCCTCTGCGTTTCCTCCAAGGCCGACAACTACATAAACATGCAGTTTAAGAGATATTTCTCACGGAGCACCTGTGATGACTTGCAATCACATTGTGCACGCCGTGCATGGGCACGGCGCGATGTGCATCGGTCCCCCCGCGGAGACGCCGTGCGTGCGCATGCCAACTTTTTCCCTCTGCGTACCCTCTAACTAAGCGTCGGCTTCCACCACGATGTGGGCCGCTACATCTTGAAGGGCTCAAGTCGCTTAAATCTATTCTTTTTTTTGGTTGCCTACCCATGCCCGCCTGGGCTGTTCTCGCCGAGTCGGTTTCATGTGCGTATAATAGTGCTTTGCTCAGTGTGGTGTATCTCTCTATCGTCCTTGTCA…
TisoTranscripts-401	-	-	30.5612	-	-	-	GGTCTTCGTCGAGCAAAGCTACCTTGGTGTCCGGGGTGGGGAGTATGGTTAGTCCTCTAAGCAGCCGTGTCTCATCGGGGCCCGGCGGGCTCGGTGCGGTCTTTCTATTGGCGCCTCCTCCTATAGACGTTTGAATGTGGTGACTCTCTGTTGGACTTTGTCTTTGAATATGTTCATGGGGTTGAGCCACTTGGCTCTCTGCCCTGTTTGTCCCGCGCGCGCACGCGGCGCGGTTGTTGTCTCGTCG
TisoTranscripts-402	-	-	37.1021	-	-	-	CACCCACCATGGGGAGTCCTTGTTAGGGAGGCAGAACGGAGGGAGCAGACAGCTAAGCCAGACTCTGGCTCTGTTGTTCTATAGTCTATAGGGAACAGGGCTCTGCGCTCTGCCTGTTCCCTGCCTCTGTGACTGTTGGGGAGGCGAGGACGGGAGGCCAGGTCGACGTCGGTGTCGGATGGGGCGGGGGCCTGCGAGCGCTTCGGCTCTGGCGGCTTGGGGCATATCCCCGGCTTGGTGGAGTGAGAGGTCGTAGGTGGCGTCAGAGTTTGGGATGGTGTTGTCCTTATCCTCATCAGGATTCTGATCATCAGAATCTTGGTCTTGTGAGGCGTGAGCGGGGGTGGCCATTGTCAGTGCCGTCTGGGTGGGTGTATGGGGCGGTGCCGTCTCCTCCTT…
TisoTranscripts-403	-	-	OnlyTiso-S2M2	-	-	-	GACCGAGCGGGGAATTCTTCAAGTTTTATGTAAATTTGGATATATTCGGATGCCACGAGTTAAGACAACACATCCTTCCCATCTTGGAGCGCATTCAGGTATACGAGCGTCATACCAGCGCCGAAAATCACAATACACCCTGCCTTATCAATGCACTTCAGGAGTCTGGCGTACCATCAAATCTGATCGAAAGCATAAAGCGCCGCTTTATGCGCTCTCGGATTTCAAGGGCTAACGTCAAGGATATCATTGGGGAATCGGATGAAATCCAGCTACAAATCAGAACTATGAACGATAAAAACTTGGTCAAGTTTGGGAAAGGAACAAAAATAATTAAGATAGGACTGATTGATGAGCACTACATCCCGATTTTTGAGACCAACATCACTAGCTTCGCAC…
TisoTranscripts-404	-	-	OnlyTiso-S2M2	-	-	-	GATCTGGGGGGGGGGAGCGGGGGAGCGGGGAACCGGGGCGACTGTGTATAGATAAGTAAGAATTTCAGACCGAGAGGTGAAAAAGGGAGGGGTGTTGTTTGGTCACGGAGAGGACCCGTGGGGGAAAAGGGCGGGGGAGGGGGGGAGAGGAGGGAAACGGGCTCGCGCCAACCTTTCGTGGCAACGTTCTCCTGCGCTTCTAAAACCAAGCATCATTGACGAATTTATCAGTGGGATATCTACCCAGGCCTAGGAGGAGCCCCATTTCGCCTCAGGAGGCCCCCTGGGGCCCTCCTGAGGCCCTTAGGGGCTCCCAATATCCAATATAGCCATATATATGTACTAAAAACGTCCCGATCGTCAAAAAAAA
TisoTranscripts-405	1	-	-	-	-	-	GGGCGTCCCAAGCTGTGGCTGGCGTCACTCTCTCATGGCGGCCCGCACTGCAGTGATCAAGACCGCCAAGCTGGGCGCGGCAGCGGGCGCGAGTCTTGCGGCCGGCTCGGGGCTGACCGAATGCCGAGCGGCGCCCGAGCCCGCCCAGCCTGAGCAGACCGCCCTCGGGCCGCTCCCACGCCCAGTTAAGGAGCTCGTGGGTGCCAAGCAGATTGACCAGGCGGCTGGACTCGTACTCACCTCTGCGCCTGACGTGCTGGGCGAGGTGACGTGGAGTTCGGATGGGTCGACTCCATGGCTTGGTCTGGCAAATTCCGATTCGATTATCGAATCGAGGGCTGATTCCTCCGCTTACGACTTTGAGTCCTTCATTATGCTCGCAAGCGATGTTGCCAAGGA…
TisoTranscripts-406	-	-	78.7293	-	-	-	CAAGGCTAGGACAAGCCGCATCGTCTGCCAGCCATGCCTCCTGAGCATCATCATCACTGCTATCGGAGTCACTATCCCACTTCACCACGTCAGCGGCCCAGCCGGCATCTTGCACGCGCCGCTGCACATGCATGGTCTCATGACAATAGACGAGTTTATCAGCAGTGGCATGCCTCATCCTCGCGCGATTCTGGCTATGGATTTGACCATATACTGACCAATTGCGTTCTGCTGCAGATGCAGCTGCAGGTTGAGACAGAACCTGTTGTGCAATCGAAGCGAGCATTGGGACGTGCTTACCATACATGGTCCACCAACGTGATGGCTCCATTTCACTAGCATTGTCGATCGCCGACGGCCGTGAGAATGTCCCTTCCTTATTTTGATACGTCGAGAATT…
TisoTranscripts-407	-	-	-	25.2687	-	-	CTTCCGATCTTTTTTTAATTACAAATAGCAAATAGCGCCTCTTTGTACATGACTACATGACACAAACCACGCAAACACATGCACACTTATGAAGACTTCACTCCCTCACTCCCGCCCGGTTGTTGTTGTTGTAACGCAACATCAGCGCGGCTTGAATCTGATCTGCAAGAGATGTCGAACGATCCGGACCAAAAATTTTGGTCAGCAAAGAAAATACGCGCTCACACGAAGCTGTGAATTTGGAGTCATGCTGAATGTGATCCTTGCGGCTACAGCCCACGTGGGGAACTTGGTGTGGTTGGATGCCCACCAAGCCAAAACCTCCTTGGTGAACAACGGCACCTCCGAATGATCAATCCGAGTACCGTGGCATGCCATCAAGTAGGTCTAGCAACTTAG…
TisoTranscripts-408	1	-	-	-	Rrp4 protein like	Regulation signal	TTTTTTTTTTTTTTTTTTCTCAAGACCCTTCTTTCTCATTCGCAGGAAGCCAACACCATTAGTCGCTGCTGTCAGCACGTACACGTACCGTGCACAATATTTAAGGTGGATGCTCCGTGCACTGTCGAGGAGGTACACTATATTAGATGCACATTCAACACCCGCCTTCCGCACATGGCCAGGAGTGAAATGGTGAAATCATATCAGCACGCCACAAGTGCAGAGGCATTATCTCTGTAGCTCAGCATATAGGCCTGCAGCATCTGATTCTGCTGAGGGTCCGCCTCCATGCACCTTAAGGGCGGGCTCAACGATAGCAGCCATCTTTGCCGGGAGAAGCATTTGCCGTGGCGTCAACTCGGCTTTGAGCGAGGCCTCATACACGGACACCACCGTGGC…
TisoTranscripts-409	1	-	-	-	Protein with mRNA regulation domain	Regulation signal	AGTTTCTAGTTTCTAGGACGGAACTTGAAGTTGAAGTTCGGAACTTCTTGTCCGCCCCAAGTAGTAGTAGCGCACGAGGGACGAGGGGAGTCGCCGTAAGCCGTAAGATATGTTCGAGAGCGAGAGGGGAAAGGAAGGAGTGGAGAGTGGAGCGCGTGGTTGCATAGCAGAAGCACACGGTCACGCAAGAGGCGAGAAGTATGAAAGGGCTTGTGCGGCTTGTTTTTCATTTTTGAACCAAGCCTGTGTAGCAAACGAAAAGAGGAATAAGCGGAGAGCGATCGCTCTCCCCTACTGCACCCCGTCCCGACCCTCTCCTCTCCCACGAGCCTGCGGCACGCGCGCAAGATGCGCGAGCGCCTGTGGCCTGCTCTCGGTATCTTCATATTCAAGGGAGGG…
TisoTranscripts-410	-	-	-	21.7108	-	-	GAGAGAAAGCGGGGGGAGAGGGGGGAGGGGGGAGGTCAGGAGAAGGGACGGGTGCGGTACGCCGAGGTCCGAGGGGGCGACGGATCGACGACGGACGAGAAGCGCGGGTGGGGGGCGCGCACGCTCCTTCTAGCCGAACTCCCCCCACTTCAGTACATGGCGCCACCCACTCTCTCGCGCGCCCACCATCGCTCTTCTCGGCACGTAGCCGCTGCTAAGCAGCTCAAGTTTGAGGCGCACCGCCAGCGAGTGCGGCTGCTTGCGCTCATGATGCTTGCCCAGCGCCGCGGCGTACCCCTCTCGCCCCACCTCCTCCCCCTTTGGGCTCTCGCTAGCCCCCTGCAGATCTGCTCCGTCCTTGCCATCCAGCGCGCCTACCGCTCGCAGCTCGCCAGGAGA…
TisoTranscripts-411	-	-	36.8185	-	-	-	GGATCAAGCGTGCAGAGAAACAGGGCAAATGGGCTCATACGTTCAAAGAATTGGTGTCCATCTTGCAAGCTGATCCAACAAGCAAAACTGTCAACTTGACCAGGGTGTGCGCAATATTGAGTTCCCCTTTTTTCGGATTTTTCATGTGCAGGCCGGATCCGAAAAGTATTCATAGTCACGACTTGCTCGGACATGACCCTTGAACCTCACCCAACCCTTGCTTGAAAGGCGAAAATTGGAAAAATCACAAGAGCAACTCATGAATTGCTATGCTGCGGCTCTATAAAACGCGAAGTCGACGGTGGCTTTGGGATGTATTCGTGTGCAGCCGATCCCGATTACAAGCTCAAGGGAGGGCTTGTCACAAATGTCCCTCCGGATGGTGCTGCTGCTGAATGC…
TisoTranscripts-412	1	-	-	-	Protein with F-box LRR-repeat	Protein regulation	GCGCGCCTCGCGATGCAGCCGCCCGACCCGTTATCGCTGCCCAAGCCGTCCTTCCCGTCTCCGTCTTCCCTGCCCAAGCCGAGCTTCGTGAACAAGCCGCTGGGAGTAAAGAAGCCCGCCACACCTGTAAAAATTCTCGAGCAGTGGGCAAACGGGCTGCTGGGCGCCTCCTCGCAGTTCTCCTCCTCAGACAACTCTGCAAGGCAACTTTTGGGCAAGCAGAGCGTCTACCCTCGCTCGGGCTCGAACACTCGAGCCTGGTCACCCGTCCCACGGCCAGGGTACTCGCAAGAGTGGGTCCGACTCCTCTTCCGCCAGCCTGTCTGGGCACAGACCGTCGTTGTCTATCAGACGTTCAACCCTGGCTCGCTCATCGAGGTACGAGGCGCACCAGAGCCG…
TisoTranscripts-413	3	-	-	22.4913	Transposase	Stress reponse	GTGCGCTCTGGTGCGGGCAAACACCGCTAGTGCGCGGCGCGCGATGTGAGCTAATTTCTCCTCAAGTTCGTCTATTTTTGGCACAATGTGACCGTGAGTAACGTTATGTACGAAAACGCTAACGGTGTGTGCGAAAAGTTTTTTCACCCGTAACATGGCAACACTACGATGGATATCAGGGCGCGTGGGGCAATCACGTCCGCTGTAAATTCTCTACTACCTATCACCGGTGGTAGACCAAGAGCTGATTTGAACCAGATGTTGGATAGGATGTGTCATATTTTGTGGACTGGAGCGCCATGGAGGTCTCTGGGATCGGGATACAGCACGGTGCATGGCACGTTCATGAAATGGAGCAGAATAGGTGTGTTTGAGACCGCATATTGACGTGTAACGAAG…
TisoTranscripts-414	-	-	32.586	-	-	-	GGACAGGGACGCTCGGGAGCTCGCTTTCTTGCCTCCCGTCATCAGCTCCCCACCCCGCAATCCCCCTGGCCTAATGCAACCCTCGCTAAAGCGGCCGCGTCCACCTCTCGCGCCCGGTGGCAGCACTCTCAATATGATCTTGGCCGATGTCACATCGCTGTACTCATCGATCAAGCCCAGCTCAAGGCTCGTACATGGCGCGGCCGATGATGCCTATGACGTCGCTGCACTCCTCGGCTTTCGTCGCAAGGGCCTGCAAAGGTCACCCGTTCCTCAAGGCCAGACCGAACTTTGCCGCAACATGAGATGCGCGGGCCGCGGCATGAAGCCAGAATTCGAAGAGGATAAGCGACACGGAGACCGCATCTGTCTACACTGCGGGGCCACCTCGAGGCTCCA…
TisoTranscripts-415	1	-	-	-	Protein with coiled-coil domain	Regulation signal	GAGGCCGCCGCCGTCCGCCATCCTCTCCGCTCTCTCCCCTCGGCACTTGCTCGCCTCAGCCAGCGCCAGAGCGCGCGGGCGAGCGGTCCAGCAGCCAGAGAGGAGGAAGGGGAGGGCAGGCCCCCCAGCCTGCTCCATCGACAGAGAGCGTGAGGGAGGAAGAGAGGGACAGAGAGAGACTGCCCAATGACTGCGCGAGGCGGAGAAGCGATCCGATGCGTGGTGCGGATTGCGCGGAGCGAGCTTGGGTACGCCGACGCGACGGAGGGCGGATCCGTCTTCATCGCGGGCAATGCGCTCGAGCTCGTCCCTCCCGACAAGGCGGAAGGTGAGCGGCATACGCTCTCGAGGATCTTTGATCCACACGCTTCCGATCAAGACGTGTGGGAGTCCGAGGGC…
TisoTranscripts-416	1	-	-	-	-	-	GTGCTCCTGCTCGCTGGCTTCGTTAGACTCTCTCGCCACGGCCACCTTCTCGCCACCCAAGATCAGCCGAGCGACATCGTCGCCTGTCAGAAGAACGACATCGAGAATAAGATCGAGGAGGAGGTATGCGAGAAAAAGACGAAAAGGATGAAAACTCAGTAGCTCTGGGGGTTGCTGTGTGTGTTAGCTTCCTTAATTAGCGTTGTACTCAAATAATACAATGGAGACTGGTTGAAAAAGAAAACATGCACATCTGGGTGAAAAAAAATAATAACCTGGCCCTCTTTTGACGGAACG
TisoTranscripts-417	-	-	34.884	-	-	-	GACGCTCTTCCGATCTGCGCGCTCGCGTTGGGCTGCGCACCGCGTAGTTTCGTTACACGTATCTATTAGATCATTTGTATACGCGGCGCGTGAAACTTTTTTTATACGCGGCGTTTGTTCTACGGTGTTGGTCTGCCAAAAATACTCACGGTCTGCGCGCCGCGTACTGATACTCACGGTCTGCCAAAAATAGCTCACACCGCGCGCCGCGCACTTCAGCACTTCTCTTCGACGAGGTCCACGCCCAGCTGTCGGAAGAGGCTTGCAATGCTCTCCTGTTCAAGAAGGCCGATGCTCAATATGTTCACTTTTGACGCTTGCCCAGTCCATTGCCACATGGGGCGCAAGCGATACGATGGAGGGCAGTTCCCGAGTAGATTGGAAAGCACGACCATCAGA…
TisoTranscripts-418	-	-	-	31.4852	-	-	AAGCTACTCTGGCGATGAGGGCGCCGCCAGAATTGCGCAGCATACGGCCGGTCATTCGCCACCTCCCATGCGCAATCTCCCTTGGCCAGGCCTCACATGTCCCCACGTAATATTTATGCGCTTCTGCATTCTCCCCTCCGGCTTCTGCTCACTATCGGCTCCCTGATGTTCACTAGATGGAGAGCAATGCCAAGCTCATTGAGCAGCTCAAGGAGACTCATATTGAGCTTCGTCGACAGCTGGAGGACGCGTCTCAGGAAGCAAACCCTCCCGCCACCGCTCCCACCACGCGCACAACCCGCAGAGTCAGCCGTACACCCTCGAACGCGGCCTCGCAGGGTGCGTCCATGCTGCTGTGTGGCCGTTCGTCGGGATCAATCTCGACAAGCTCGTTGCCCA…
TisoTranscripts-419	-	-	108.74	-	-	-	GATCTTTTTTTTTGATATTAAGGAGGAAGCAATTAAGAAGACTTTGACAAAAATAGGATTACTATCACTCTACACCCACAGCTCCTCCCTCTTCCACCTTCTCTCCTCCTTCTTCACCCCCCTTCCTCTTCCGCTTCTGGCGCTCGTGTGACGGAATATACCCCGTCTCGGACGCGCCGTACAAACGACTTATCTCCTTCTGCACACAGGGGGTGTGCTGCACTGCCACTCCGCGCGCGTGGGCCCCCAACTCATGGGCAATGGCCCAGTACATGAAGTGTCGCTTCTGCTTGTCGCTCTTCCTACCCCCATGCTCACTTTCCATGTACGGCGCGGTGACAAAGCACTCGCACTGCGAGAAGCCATGCGCCGCATCACCTTGCAGGAGCCTGCCCCTCA…
TisoTranscripts-420	-	-	21.2391	-	Protein with U-box domain	Protein regulation	GACGGTATTCTGACATCGGCCGCGGCGACAAGCGAAAGAGAGCTGAGATGATGCACTACGTCCTGTTGCACCTGTACAAGCTGTGGTTCCACGAGGAACCACCCACAGAAGACAATCCCACCTGGGCTATCATCTTGCCACACGCACCGCTGACATTCGACGTCTCATCAAAGGCCAATCCACCTACAGCCTTCCTCCTGCCTAACTCTTTGCTTGAGAAGGAAATGAATGTCGATGCACCGCAACACAAAGCGCCATACATCAACGGCGCTACCCCACACCTCGCAGCAGCTCTGTGCAGTGTACTCGGCGCGGTTGCGATCCTTCATCACGTCTGGCGTAACGCTGCACCTGGGCGGCGATTCGGCAGATATGTCGGTGGAGGCAAGAAGCTCTCAC…
TisoTranscripts-421	-	-	881.971	-	-	-	CGGGAACTCGGGGGGACTCGCTTTCGCTTGGAAACACGACGAAGTTGCTACAAAAAGCTCGAGGACACAAAGCCACACAAACTAACCAAAACGGGGCGAAAACTAACCACACCTGGACGGACGGCCGGCTGAGGGAGCTGCTGCGCGACCGCTCGCGCGCCGTGGCGCACCTGCTGCCGGCCGGGTGGGAGCTGAACAACTCGACGATGGTGTGCATCAACCAGCGCGTGGTGGTGTCCTGGCGGCGGCTGTGGTCGGTGGGCCTGTCGCGGCTGCAGCCGAACCGGTGGCGGACGCTCTGCCTGCACTTTTACCTGGATTTGCCGCCACCGTTGGCGCGTCGCGTGCAGCCGAGGACGCTGCGGCTGGAGGGGTGCGTCGTGTCGCGCGTGGAGGTGA…
TisoTranscripts-422	-	-	44.7847	-	-	-	AGAGAGAGGGAGAGAGAGAGGCGCCGTCGCTCCTACCGCTCGTTCATCACAGAGACGGCGATCTTCTCTTTGCTCTTCATCCTCCCCCCCCTTCCGTTTTCTCTTCTCTCTCTCGGGTTGTTTTCTCTTCTCTCTCGGGTGCAGCTCTCTTGCGTGAGGCAATCTCGGCGTCCCGACCCACAAGTCTCGAGGAACCTCCTCACCCTACTCTTACGCCTCCCGCCGTCTCTTTAACGTCCTGTCCCCCTCCCCTTTCCGACCTGCGTCCGAAGGGGGGAGAGAGAGGGAGGGGGGGGAGTGTGGAGATGCGGCGCCATTTCCCCTCGGGATCGCATATCCCCCCTTCGGAGCTCAGGCCAGATTGCCGCGTCTCCGCCCGCATTCGCCGCAATCTGGCCT…
TisoTranscripts-423	1	-	-	-	Beta-glucosidase	Energy metabolism	GCTAGCAGAGAGAGAGAGCGCAGAGGTGGCGAGCGTCTCTCGCGCGCTCTGTCGCTCTCCCTCTCGCTCCCTCGCTCTCCACGCCGCGGGGCGAGGCAATGGGCCGGTGCAGTGCGGACAGCGAGATGGCACCGGTTGACATCGAGCTTACCACGCGCGAAAGTACTGAGGACCTCTTCAAACGGCAGGACACACGCGAAGCGCTCAGCAGCCTTGGTGGACCTGCGAGCGGCTCCGATGACCTGCGACTACTCAGGCCAGAGGGCTCGACCCGGGCGCGAGCCGCCTCAGTCGCGCGCGTCAGCGCGCTTCGTATTGGCATCGGCCTTCTCGGCGCAGCCTGGGGCTTTTGTGTCGGAGTGGGCCTCTCATACCCGTTCGCGCAGCTAGGCCGGCCCG…
TisoTranscripts-424	-	-	35.3636	-	-	-	TGAGTGTGGAGGGAGGGGCGCTCCAGCTAGCGCAGGTAGAAAGCTAGTGGTGGGTTTCGTGAGCGCTCCGGCCGCCCATTGTACGATTTTGTCCCATGATCTCAGGAAAGGTGTAACCGCCAAATAGTTCCTCCTGTGACGGATCCATGCTGAGTCAGGGGGCAAATATGCAGCGCATTCGTCTTTAGTATAGAAGTTTCCCATACAAGTTTGCTTGCCCGTTTTGGGATCTTTCGTCCAACATCCAGGGATGTCGTGACTCGATGAGCATTGCACGATTTGCCGCCCTTTCAGGCGGTTGTTCTTGCATTCGCCTGCCATGAAGCGGCGGCATGGTGCCGCCGCTCCGAGGCTCATCATGGCCCGGTAATCCATGGCGTTACTGGCTTCTCGCTGTTT…
TisoTranscripts-425	-	-	98.126	-	Transposase-like	Stress reponse	ACCGCCGAGTCCTCCCCCCCCAGCCGCCGAGCTCCCCCAACCCCTCGCCTCCCCCCTCCCCCTCCTTAGCCGCCGAGCCGTCCCCCATCCGCCCAGCGCCCCACCCCCTCTATCCGCCCCAGCCCCCTCTTTCGCCTCGTTCTCCCTGGCAAGAGAGGAAGGTCATCGCATGACACCACCACTCGTACGCGCATGCGCACGAGAGGGCGACGATGTACGAGCCGTCGAGCTCCTGCTCGGACAGGGTCACGCGGGAGGCCTCGAGGAGCGCGCGCCAGACGGAGGGTTGACGGCCCTCATGGCCGCGTGCAAGCAAGGCAACTTCTCGTGTGTCAATGTCGTTCATGACGAGCGATGCCGCGTTCCCGTTTATCTCTTCACCTGCCGCGATTCCGTTTG…
TisoTranscripts-426	1	-	-	-	-	-	AGGTAGATCCGGAGACCCGCGAAGTGGAGGAAGAGGCTAAGTGCGAGCTCAAGCTGTTCAAGGTAGGCACAGAGTGGGGCCGGACACTCCAGTTCGAGTTATCCGCATCGGTCGAGGTGGAGCTCCCTGCCGATGACACTATGGACCTTGAGTCAGCACAGACAAAAACTTGGGACCTGGGAACACTGCCGTCCGGGCGGGGTGAGGTGGCTATCGCGCGGCTCGTCGCGCCGAGCGACGCGCCGAGCGGATCGCTCAAGCTAGTCGTGCGAGACGCAACACCGCAGGCCGTGTTACAACGGTTGGGCATCGTCCCACTCAAGGAGGTCGTGATATCTGTGGAGGTAGAGAGCCCGCCGGAGAGGAGATGAAGGGGCTCAGCGAATCTAGACAAAGAGG…
TisoTranscripts-427	-	-	55.0643	-	-	-	GGGTTCTTCATGCTAGAAATATAGTTTCAGGTCCTCGCACAGCTGCGCGGCCCCACTGGTACCTCCCAGATGAGATTCGACCCAGGTCCTGCCCCAGGTCCGTCCCATGTCCTGTTTCGCGCACTGACTGCGCTGACCGATGGTCCAGATGTTCCCGCCCTGCCCTGCCCCTGCCCCTGCCCTGCCCCGCCCCGCCCTGCCCTGCCCTGCCCTGCC
TisoTranscripts-428	-	-	OnlyTiso-S2M2	-	-	-	ATTATTTGAGTACAACGCTAATTAGGACGCCGTGCGTGCGCGTGGACGTTTCCGCACCCCGTCACGGATACGCATCTCGCCCCCCCCCCGCGGGGACGCCGTGCTGGAGCGTCCGACGCACTGTTCTCGTTCTTCTCTTCTCCTCCCACAGGCCCGGGGTCCTCGTCGGTGGTGGTGATGGTGGCCTCCTCGGTCGGGGAAAGGGCGTCCTCCTCGGCATCAGGAACGCGAACAGGCTCCGCCTCCTCCGCCGCGCCCTTGGAGCAGGAGGAGGAACGAGTCGTGCGAGCAGCGCTTGCGCTCGGCGTCCAGTCGACAGGTGGCCGTGGCGAGAGAGTCGAACGAAGCCAGCGAGCAGGAGCACGAGAGGAGAGGACGGAGGACCGTACCGATGCGCGC…
TisoTranscripts-429	2	-	-	38.6706	-	-	GCCTTATGGCAGAGGCCCCTCTCAACCTGGTGACGGTCGCGCTGCCACGGCGGCGCGACTCGAGACCGGGTGGCCCTCATGGGCACAACATACTGGTTGCAAGCATTGACAAACCGCACAACACACACCCCTGTCAAGACAGGGAGGAATGGCCAGCAGGGAGCCGATGGCAAGCCCGGACTTCAAGAAGAGCTGCACGCTACTCTCACTCTCCCTCCCAACCTCTAGACCTCGCGATGCTCACCGTCGGCTATCTCCCCCAGGTAGTCGGTATCTGTATGTAGCCAGATGTTGTTTAGTTTGCTGAT
TisoTranscripts-430	1	-	-	-	Carnitine-acylcarnitine carrier protein	Lipid metabolism	CAGAGAAGGGTCCCTCTTCTTCCTGATTTTTTTTGTCACATGGGTGCAAGACGGGGGGGCAGTTTACGAATTGGTTGGGAACGAATGGCAAAAAGTCGAAACCATCAACATAGTTACTTTAGGGTACACGTTTAAAAGCTACGCGGTACGCGGGTGACATAATCACCATTTGTTTAGCCTAAAATTGCCGCCCTTCCCACTTTCTTTCCACCCGTTTCCGAGGCGCGGGCGCGGCGTGGCGGTGGAGCGGTGGATGGCATCATGGCTCACACGGAGCCACGCTCGACTCCGCTGCGAGAAGGTGCAATCGCGGTGGTGACGGGCGGCGTGTACGGGGTGGTGCACACGCTCTCCGGCCACCCGCTCGACAATCTCAAGGCGCGCCTCCAGCTCGACACT…
TisoTranscripts-431	-	-	OnlyTiso-S2M2	-	-	-	GGGCGCGAGGCCCCCATTGACCCGCACTTAAAAAAGTAGGTTGATGCCACGTGCCACAAAGACAACTCTACACGCACCCTGGGAACAAGACTCCTCTGTCGATCAGAGACCAATCTTGGTCTCGTCAGACGCCATGTGGGTACCCCGGGGGCCGACATCCCTTATGGCATTGGCATCGGCATCGTGGTATTCGTGCCGTCGGAGTCAGGCCACGTGGTGGTCGCCCCTTCTACTTTCCGAGGGGTCTGTCATCCCCCCGATTACTGGCTTAACCTCGCGTCGCGCGCCGGCGACCCGTTCGTTGCTTCTTTACGTGCACGAGCGATTGTGGTGCGTCAATTAACTCGAGCTGCTCGTTGCCATAGCGATTTATTCCTCTCTTCGGTCCCTATTTCGCGG…
TisoTranscripts-432	1	-	-	-	60s ribosomal protein	Protein regulation	AGACGTGTGCTCTTCCGATCTCCCCTCGCCCGCGCCCCCCCTCCGCGCTGCCTCTCCCCCCGCCACCCACAGGGCACGCAGAGAGACAGACAGAGAGAGAGAGAGCGATGGGCCGCCGTCCCTTCAAGTGCTACCGCTACCAGAAGAACAAGCCCTACCCCAAGTCGCGATTCAACCGCGGCGTCCCCGACCCGAAGATCCGCATCTATGACGCCGGCAAGAAGAAGTATCCTGTGGATGTCTTCCCCTTTGCTGCGCACATGGTGTCTGTCGAGAAGAAGCAGCTGTCGTCCGAGGCACTTGAGGCTGCGCGTGTCGCTTGCAACAAGTACATGGTGAAGAATGCGGGCAAGGATGCCTTCCACCTGCGGATCCGCGTGCACCCGTGGCACGTGCTGC…
TisoTranscripts-433	2	-	-	-	-	-	TGTTGGCCATTGGCCATTGATAGCTCCTCCCACGGGAGTTTGGGGGGTGTCACGATCCACTTGGGGACAACGGTCCCACAACGAGACACGGAGACGCCGTTGACGCTCGAAGCCAGCATTGCCACTTTTCTTCTTCCTAGGCGGTAGGACGAAGGGTTCCTCGCTGTTATCTTCATAACTACCACGCATGCGCGCTAACGCTAACGCGCCGCCGCGAGGGGCCCGGAGAGCCCGAGTTAGGCGTGCGCCCGGGCGCGCTGCGAAAGCTTTCTTCGCCATCAGCCCGGTGTCCGGGCCAGCCAGGACACTGAATGAGCAGAATCCGCCGCGCCAGCGACGCCAATCGCGCCCCAGCCGCGCGCCGGTGCCTTGTCGCAATCCACCAATCCACCCCCGGCG…
TisoTranscripts-434	1	-	-	-	-	-	AAAGCGTTTTATAGTAGTTTTGTGAGCAATTTCTATTAGCAGAAACCACTTCTTCCACACTCGCACACCAGCCAGTCAAGATGCACAACCTAAGACCCGTAACCGGTTTACCAGATATCCAGATAATAGGTATCTTTGCCTATTAAGTAGACGGATCCAGGTATCCAAATAGGGATCGTGCGCCGCGCTACCAGGCAGCCGGATATCCAGATAGTAAATCCTGACATTCCAGATTCTTCCAGGTACCCAGGTATCCGTCAGATATCCAGATACCGTTGACCGTTGCAGAGAATCGTCTCAATTCGATCTCTCTCGCTCCGTTCCCCTTCATTTGGTATTCTTCAATGAAACTCCTGTTTTCGTATGACAACGGACATCTGTCTCCGCGCGCTGAAGTGT…
TisoTranscripts-435	2	-	-	-	Ubiquitin-like	-	GGGGGCGGAGGGGAGCAGCGGCGGAGCGGGCGCGGCGGAGAGAGAGGGAGCCAGGCAAGAAGAGAGCCCCGCTTCTCCTCCCTCCTCCCGAGCGCGCGGGCTCGTCGCGATGGGCGCGGGCGGCTCGAAGACGCAGCGGCTCGACAAGGCGCTTCTACACGCACAGCTCCCCGAGTCGGAGCACTACTTTGGTCTCGAGAACTTTGGCAATACCTGCTACTGCAATTCGGTGCTGCAGGCGCTCTACTACTGCTTGCCCTTCCGCGCGCGCTGCCTCGAGCATGCCGCCGCCGCCGCGGCCAACGGCGATGATGATTTGCTCAGCTGCCTTTGCGAGCTCTTCCTCAGTATCTCCTCGCAGAAGAAACGTTGCGGGGTGCATGCGCCCAAGAAGTTCAT…
TisoTranscripts-436	1	-	-	-	-	Protein regulation	TTTTTTTTTGATAGTTATGAAAATCCGAAAATCCTGTATGTCGTATAGCAATATACATATACATGCTGGCGACAGGATAGCCCACACACAAATGAGAAATGGTTGACAATAGTCAATAGTGTACCACTGGAGGAATACGTACATGGAGTACAAAGGGGGTCCGTTGATGCTCATGTGCAACCTCAGTCACGTGAGGCCTTCCTTGCCCTCAAACTTATTGTTCTTTACATTTGGTGAAGGGCCCTGGCGTAGGCCAACGCGCTTTTTGCCGAATACGCCACTCTTCGATACTTGACAAGATGGAACAGATGTTGCTTCCTTGGCCGCTTCCTTGCATGGCTTCGGGGTAGACCCGACAATGATTATGGAATCCACAATCTCCCCATGAGTAACCAAGGC…
TisoTranscripts-437	8	-	-	-	-	-	GGGGGGGTTGGGCGCGATTGTGGAGCGTCTTGGTGCGTGAGGCCTCCGTACAAGCAGACCTCATACTTGGCGCAAGTAGGAGCGCCAAGCGTGTCGCGGGAGAGCGTACGCACCTTCTCATGTGTCCTCTTACGTAGTGGCTTTTGCGCTGGGGAATGCTCTCGGAAATGTGGGAATGTCAAAAGCCTTTCCTGCACTCTAGACGTCTCTAAGACTCTCAATGCGCATATTCAATGAATTCGCCTGCAACAAGAAGACTGTCGGAATTGGGCGTGGTGAGAGGCTTGCCTGGGCCACTTCATGGCGAGCAAGCACCAGCGGCTAGCGCGGCGCTTTGCTTTGGCGGGGAGCTGGGTCAATGAAATTCTGGAACGGGTCATGCAACTCCATCTACATCTG…
TisoTranscripts-438	4	-	-	-	-	-	CCATGAACGAGAACGAGCTCTCCTCCCCACCTTCCCCTCTCTCTTCCCAGCTCGTTGCACACGCTGAGAGTGGCCGCTCTCTCTCTATCGCTCTTTCTCCTGACCACTCAGTGCTCGCCCTTAAGCACAAACTCAAGGAGCTCACCGCTGTCGCGCTTCCAGACCAGATTCTACTGCTCGAGGGTGAAAGGCTCGAGAATGACGCCTCTCTGGCCGAGTATGGGCTGCCAGGAGGGCCTACGGTCTACCTCTTCAACAGAAGGAGCCTCCACCGCTCGGCGCCCCTGCCAGAAGTCGAGGGGATCGAGCCACAGCAGCCTTCCGTGCCGGAGACGCTGGCTCCTGAGCTGGCACCGCGGCGGCCGAGCGATCTGTCCTCGCCACTTGTCCGTGCGCTTG…
TisoTranscripts-439	-	-	5 loci with differential frequency allelic between the both strains		-	-	CGATCCATCCGGATGGGGGACCCCACCGAATACCAAATACGCATAGCCCACCCGGATGGTCACGCCAATCGGGCAGGCCGCGCGCCGAACCCTCATCGAAATTACCCATCCGCCGAGCCCATTGAACGTTGAGCCGTCGCCGAGGGAGCCCTCAGCAGTTGCAGCAGGGCCCATGACTGGGGCAGACAACCGTTGGAGGTTGGAGGACCTCGAGGGTAGCGCATCGGAGTGGTCCACCATCGTCGAGACGGATGGGCGCGCAAAGAACGTGCGCCCGAAGGCCTGCATCTTTTGCGGGCACATCTACGTAGGTGGGCCACTGAACATTCGGCAGCATTTGGATCGGAGGATCTCGCCTCGACCTGCTCTCAGGGGTCATGAGGGGGCTCCCAGAGGGCC…
TisoTranscripts-440	-	-	5 loci with differential frequency allelic between the both strains		-	-	CGATCCATCCGGATGGGGGACCCCACCGAATACCAAATACGCATAGCCCACCCGGATGGTCACGCCAATCGGGCAGGCCGCGCGCCGAACCCTCATCGAAATTACCCATCCGCCGAGCCCATTGAACGTTGAGCCGTCGCCGAGGGAGCCCTCAGCAGTTGCAGCAGGGCCCATGACTGGGGCAGACAACCGTTGGAGGTTGGAGGACCTCGAGGGTAGCGCATCGGAGTGGTCCACCATCGTCGAGACGGATGGGCGCGCAAAGAACGTGCGCCCGAAGGCCTGCATCTTTTGCGGGCACATCTACGTAGGTGGGCCACTGAACATTCGGCAGCATTTGGATCGGAGGATCTCGCCTCGACCTGCTCTCAGGGGTCATGAGGGGGCTCCCAGAGGGCC…
TisoTranscripts-441	-	-	6 loci with differential frequency allelic between the both strains		-	-	TTTTTTTTTTTTTTTTTTTTTGGATGTACTCATCATTGTTTTTATATTTCATATACTAGCGCTCTACCTCTCCTATGCCGAACACAAGGGGGGGTGGAGCGCAGCAGGCCGCCGCAACCCAAGAGTAACACACATCCTCCAATGTCCTGAATCCATGGGGCACCCACGAGACTTCTCACCTCGGTGGTACTGCGTCCTACCAGACGGCCGGAAGGTGCCATCCAAGGTGGCACACGAGCTGTTGCGCAATTGGAGTGCCCTCCCAGGGCGGCGCCAACGCCGCACAAAGGAGAGAACGCCAGAACGCGCCTTGTTGGGAAGGAACTGCGGCAATGCACAGCATACAGCCTACGGGCGTGGGATCTACGAGCCAGCAGTGAGCCGAGGAGGCGCATCGGA…
TisoTranscripts-442	-	-	13 loci with differential frequency allelic between the both strains		-	-	TAGTGAGTGCGTCGCTGTCCCACAACACGAAACCTCCGCCCACGGACGTGAGCCGTGGCACGTCCAGATTGGTGAGTGCGCCGTTGCTTGACACCTGAATTGACCCTGTTATCTCAACGAGATTCGGCAAGGAGATGTCCGTCAGGAGTGTTCCGTCAATTGTCAAGCTGCCTGTGATCGTGGTGCAATTCTGGATGTCGGCCAAGTTGCTGTTGGCAATGGAGCCTCCATTGCAGCTCGCACTGTAATGTGGAGACGTCGACGGAGGAGGGGGTGATGGGGGCGGTGGTGATGGATCGCAGAAATTGTTGGGGAGCTGATAGATGGACCTCTCGATGAACTTGAAGTCAAAAAAGCAGCCTGAAATGACGACAAAATCGTAGCAGGATTTGACTCCCG…
TisoTranscripts-443	-	-	6 loci with differential frequency allelic between the both strains		-	-	TACTCCCACTGCGGGATACCCGGCTTGTTTTGCCCGCCACTGAAGTCGAAGAAGACGATGCTACCATAGATTGGCCCAACGCGTCGCGCCTTCTACCCACGAATTGGAGGACGCTGCCCTCGCCTCTCGCTCACTCTCCCGTTCCCGCTCTCCCCCCCATCCTAGTGTTGGCAGCACTTGGGTCATGGCGGTGGGGGAGGGCCAGTGCTTTTGCTGCTTCCACCGAAGCGTAATGATTATATTCGGTGTTCCGTGTGTGATAGATATTATCTGCTAACTAGTTTCCGTATCATGGTTTTGTGATTTCGTTAGAGTCTTCTTGTCGTGAAGCCTTAGGGCTGTGGGGGAGGGGGGGTTGCAGGAGGGAGGAAGGGAGAGAGAAAGGCCTCAGCCGCCCCG…
TisoTranscripts-444	-	-	5 loci with differential frequency allelic between the both strains		-	-	AAGCGGAGGCTTGGCGAGGCGGAGAGGCGAGGCGAGAGGCAAGGAAATAAGGAAATGGCGGAGGAAGGCAGGCGGACCGCGCTCGTCGCCGCAGACGCGAGCCATGCTCACCCCATGGGTCAGAGTGGGGTCGGGCAACGGCAACGGGTGGTGTGCAATGGGGCTTGTACTTGTTTGTACGCAATGTGCATGTGTGGGCTTGTGCACGGCGCGATGGGCGGCGAGGCGTGGCGAGGGCGTGCTAGGAAGAGAGGGATGTCTTTAAACTGTCGAATCAAGCCGAAGCT
